# Supplementary material for: Integrated Proteomics and Metabolomics Reveal Regulatory Pathways Underlying Quality Differences Between Wild and Cultivated Ophiocordyceps sinensis
Source: J Fungi (Basel). 2025 Jun 20;11(7):469. doi: 10.3390/jof11070469 (PMC12295709; doi:10.3390/jof11070469)
Supplement: Supplementary file 1 [file jof-11-00469-s001.zip]

Archive with 4 entries (4 files):
- DateSheet.xlsx
- Figure S1.tif
- Figure S2.tif
- Figure S3.tif
