# Supplementary material for: Integrated Proteomics and Metabolomics Reveal Regulatory Pathways Underlying Quality Differences Between Wild and Cultivated Ophiocordyceps sinensis
Source: J Fungi (Basel). 2025 Jun 20;11(7):469. doi: 10.3390/jof11070469 (PMC12295709; doi:10.3390/jof11070469)
Supplement: Supplementary file 1 [file jof-11-00469-s001.zip › DateSheet.xlsx]

## Sheet: Table S1
Table S1. Differentially expressed proteins of wild and cultivated O. sinensis
Accession	Symbol	Protein Name	Description	FC(CS/ACS)	Log2FC(CS/ACS)	P_value(CS/ACS)	Regulate	Significant	ACS_1	ACS_2	ACS_3	CS_1	CS_2	CS_3	GO Term	GO ID	EggNOG ID	EggNOG_Functional Categories	Pfam ID	Domain	Domain Description	Subcellular Loc
KAF4506597.1	G6O67_006665	Peptidase M14 carboxypeptidase A domain-containing protein	hypothetical protein G6O67_006665 [Ophiocordyceps sinensis]	0.1145	-3.127	0.02051	down	yes	60509.5	148992	132038	13425.9	12356.8	13311.4	BP:nitrogen compound metabolic process;BP:organic substance metabolic process;BP:proteolysis;BP:biological_process;BP:metabolic process;BP:primary metabolic process;BP:organonitrogen compound metabolic process;BP:protein metabolic process;BP:macromolecule metabolic processCC:cellular anatomical entity;CC:cellular_component;CC:extracellular regionMF:exopeptidase activity;MF:molecular_function;MF:z…	GO:0006807;GO:0071704;GO:0006508;GO:0008150;GO:0008152;GO:0044238;GO:1901564;GO:0019538;GO:0043170GO:0110165;GO:0005575;GO:0005576GO:0008238;GO:0003674;GO:0008270;GO:0008233;GO:0008235;GO:0008237;GO:0043169;GO:0046914;GO:0004181;GO:0004180;GO:0043167;GO:0046872;GO:0016787;GO:0140096;GO:0003824;GO:0005488	COG2866	E:Amino acid transport and metabolism	PF00246.28;PF02244.20	Peptidase_M14;Propep_M14	Zinc carboxypeptidase;Carboxypeptidase activation peptide	extracellular
KAF4513105.1	G6O67_000423	ribonuclease T1	hypothetical protein G6O67_000423 [Ophiocordyceps sinensis]	0.06494	-3.945	1.37e-06	down	yes	92497.3	86251.8	89588.5	6392.72	5407.78	5625.21	MF:hydrolase activity;MF:catalytic activity, acting on RNA;MF:nuclease activity;MF:endonuclease activity;MF:lyase activity;MF:ribonuclease activity;MF:endoribonuclease activity;MF:hydrolase activity, acting on ester bonds;MF:catalytic activity;MF:molecular_function;MF:RNA binding;MF:nucleic acid binding;MF:organic cyclic compound binding;MF:ribonuclease T1 activity;MF:heterocyclic compound bindin…	GO:0016787;GO:0140098;GO:0004518;GO:0004519;GO:0016829;GO:0004540;GO:0004521;GO:0016788;GO:0003824;GO:0003674;GO:0003723;GO:0003676;GO:0097159;GO:0046589;GO:1901363;GO:0005488	ENOG410YV22;ENOG410YUKU	S:Function unknown;	------	------	------	extracellular
KAF4509251.1	G6O67_005526	CENP-V/GFA domain-containing protein	hypothetical protein G6O67_005526 [Ophiocordyceps sinensis]	2.162	1.112	5.83e-05	up	yes	25601.6	24109.1	24001.3	56027.1	50932.3	52370.4	MF:cation binding;MF:carbon-sulfur lyase activity;MF:lyase activity;MF:ion binding;MF:catalytic activity;MF:molecular_function;MF:binding;MF:metal ion binding	GO:0043169;GO:0016846;GO:0016829;GO:0043167;GO:0003824;GO:0003674;GO:0005488;GO:0046872	COG3791	S:Function unknown	PF04828.18	GFA	Glutathione-dependent formaldehyde-activating enzyme	cytoplasmic
KAF4506354.1	G6O67_006448	feruloyl esterase	hypothetical protein G6O67_006448 [Ophiocordyceps sinensis]	0.1473	-2.763	1.7e-06	down	yes	55029.2	52472.2	51545	7677.01	7864.4	7886.62	BP:cell wall macromolecule metabolic process;BP:organic substance catabolic process;BP:cell wall macromolecule catabolic process;BP:cell wall polysaccharide catabolic process;BP:organic substance metabolic process;BP:polysaccharide catabolic process;BP:biological_process;BP:metabolic process;BP:cell wall polysaccharide metabolic process;BP:catabolic process;BP:macromolecule catabolic process;BP:p…	GO:0044036;GO:1901575;GO:0016998;GO:0044347;GO:0071704;GO:0000272;GO:0008150;GO:0008152;GO:0010383;GO:0009056;GO:0009057;GO:0044238;GO:0005975;GO:0005976;GO:0016052;GO:0043170;GO:0045493;GO:0045491;GO:0010410;GO:2000895GO:0110165;GO:0005575;GO:0005576GO:0003674;GO:0030600;GO:0016787;GO:0052689;GO:0003824;GO:0016788	COG3509	Q:Secondary metabolites biosynthesis, transport and catabolism	PF10503.13	Esterase_PHB	Esterase PHB depolymerase	extracellular
KAF4504011.1	G6O67_008633	DUF1254 domain-containing protein	hypothetical protein G6O67_008633 [Ophiocordyceps sinensis]	0.2263	-2.144	0.03211	down	yes	19096	45116.1	45814.2	8921	8082.09	7891.53	------	------	COG5361	S:Function unknown	PF06863.16;PF06742.15	DUF1254;DUF1214	Protein of unknown function;Protein of unknown function	mitochondrial
KAF4504134.1	G6O67_008745	Small secreted protein	hypothetical protein G6O67_008745 [Ophiocordyceps sinensis]	0.2393	-2.063	9.81e-06	down	yes	35717.8	34129.1	33526.3	7983.25	9523.03	7231.14	------	------	ENOG410YS6Z	S:Function unknown	------	------	------	extracellular
KAF4507282.1	G6O67_005939	Extracellular membrane protein CFEM domain-containing protein	hypothetical protein G6O67_005939 [Ophiocordyceps sinensis]	0.316	-1.662	0.0004003	down	yes	24570.8	24571.5	20252.6	7036.24	7629.16	7260.01	CC:cellular_component;CC:cellular anatomical entity;CC:side of membrane	GO:0005575;GO:0110165;GO:0098552	ENOG410YVP0	S:Function unknown	PF05730.15	CFEM	CFEM domain	extracellular
KAF4511485.1	G6O67_003278	Extracellular membrane protein CFEM domain-containing protein	hypothetical protein G6O67_003278 [Ophiocordyceps sinensis]	0.2589	-1.95	4.97e-06	down	yes	22003.5	20922.2	21960.6	5567.3	5044.88	6189.75	CC:cellular_component;CC:cellular anatomical entity;CC:side of membrane	GO:0005575;GO:0110165;GO:0098552	ENOG410YXYV	S:Function unknown	PF05730.15	CFEM	CFEM domain	extracellular
KAF4509278.1	G6O67_005550	Uncharacterized protein	hypothetical protein G6O67_005550 [Ophiocordyceps sinensis]	0.1693	-2.562	0.0003475	down	yes	19081	18259.2	14929.9	3013.95	3186.03	2647.29	MF:hydrolase activity;MF:molecular_function;MF:catalytic activity	GO:0016787;GO:0003674;GO:0003824	ENOG4111B8P;ENOG410YS3D	S:Function unknown;	------	------	------	cytoplasmic
KAF4507314.1	G6O67_005967	M6 family metalloprotease domain-containing protein	hypothetical protein G6O67_005967 [Ophiocordyceps sinensis]	0.03449	-4.858	1.79e-05	down	yes	16411	18792.5	18204.8	597.467	606.188	638.535	BP:primary metabolic process;BP:organonitrogen compound metabolic process;BP:protein metabolic process;BP:macromolecule metabolic process;BP:organic substance metabolic process;BP:nitrogen compound metabolic process;BP:biological_process;BP:metabolic process;BP:proteolysisCC:membrane;CC:cellular_component;CC:cellular anatomical entityMF:molecular_function;MF:hydrolase activity;MF:catalytic activi…	GO:0044238;GO:1901564;GO:0019538;GO:0043170;GO:0071704;GO:0006807;GO:0008150;GO:0008152;GO:0006508GO:0016020;GO:0005575;GO:0110165GO:0003674;GO:0016787;GO:0003824;GO:0140096;GO:0008237;GO:0008233	ENOG4110UDA	S:Function unknown	------	------	------	plasma membrane
KAF4511734.1	G6O67_003506	SnoaL-like domain-containing protein	hypothetical protein G6O67_003506 [Ophiocordyceps sinensis]	0.3736	-1.42	1.49e-05	down	yes	13449.2	13414.4	12595.3	4662.1	5243.31	4836.76	------	------	ENOG41127EI	S:Function unknown	------	------	------	cytoplasmic
KAF4507696.1	G6O67_004167	Heatshock protein Hsp150	hypothetical protein G6O67_004167 [Ophiocordyceps sinensis]	0.1674	-2.579	0.03904	down	yes	6607.63	18870.5	18640.3	2377.01	2421.04	2585.51	------	------	ENOG410YRQR	S:Function unknown	------	------	------	extracellular
KAF4510156.1	G6O67_002069	Uncharacterized protein	hypothetical protein G6O67_002069 [Ophiocordyceps sinensis]	0.2562	-1.965	0.005746	down	yes	8551.05	13103.6	13651.6	3275.32	2698.56	3069.99	------	------	ENOG410XZTF	S:Function unknown	------	------	------	extracellular
KAF4511636.1	G6O67_003415	Subtilisin-like serine protease PR1C	hypothetical protein G6O67_003415 [Ophiocordyceps sinensis]	0.06681	-3.904	4.89e-07	down	yes	13330.7	12929	13632.3	954.087	790.233	920.765	BP:nitrogen compound metabolic process;BP:organic substance metabolic process;BP:proteolysis;BP:biological_process;BP:metabolic process;BP:primary metabolic process;BP:organonitrogen compound metabolic process;BP:protein metabolic process;BP:macromolecule metabolic processCC:membrane;CC:cellular anatomical entity;CC:cellular_componentMF:serine-type endopeptidase activity;MF:endopeptidase activity…	GO:0006807;GO:0071704;GO:0006508;GO:0008150;GO:0008152;GO:0044238;GO:1901564;GO:0019538;GO:0043170GO:0016020;GO:0110165;GO:0005575GO:0004252;GO:0004175;GO:0003674;GO:0008233;GO:0008237;GO:0008236;GO:0016787;GO:0017171;GO:0140096;GO:0003824	COG1404	O:Posttranslational modification, protein turnover, chaperones	PF00082.26;PF06280.16;PF02225.26;PF13860.10	Peptidase_S8;fn3_5;PA;FlgD_ig	Subtilase family;Fn3-like domain;PA domain;FlgD Ig-like domain	mitochondrial
KAF4506629.1	G6O67_006695	Alpha-galactosidase	hypothetical protein G6O67_006695 [Ophiocordyceps sinensis]	0.04175	-4.582	2.21e-07	down	yes	13384.2	13542.1	12956.1	591.755	559.141	514.235	BP:organic substance metabolic process;BP:carbohydrate metabolic process;BP:primary metabolic process;BP:metabolic process;BP:biological_processMF:hydrolase activity;MF:galactosidase activity;MF:hydrolase activity, acting on glycosyl bonds;MF:catalytic activity;MF:alpha-galactosidase activity;MF:molecular_function;MF:hydrolase activity, hydrolyzing O-glycosyl compounds	GO:0071704;GO:0005975;GO:0044238;GO:0008152;GO:0008150GO:0016787;GO:0015925;GO:0016798;GO:0003824;GO:0004557;GO:0003674;GO:0004553	ENOG410XPF1	G:Carbohydrate transport and metabolism	PF16499.9;PF17801.5;PF00652.26	Melibiase_2;Melibiase_C;Ricin_B_lectin	Alpha galactosidase A;Alpha galactosidase C-terminal beta sandwich domain;Ricin-type beta-trefoil lectin domain	extracellular
KAF4511034.1	G6O67_002871	WD domain containing protein	hypothetical protein G6O67_002871 [Ophiocordyceps sinensis]	0.03858	-4.696	3.47e-07	down	yes	13434.7	13300.7	12803.7	435.554	583.507	506.248	BP:phosphorylation;BP:cellular process;BP:cellular metabolic process;BP:phosphate-containing compound metabolic process;BP:biological_process;BP:metabolic process;BP:phosphorus metabolic processMF:kinase activity;MF:transferase activity;MF:catalytic activity;MF:molecular_function;MF:transferase activity, transferring phosphorus-containing groups	GO:0016310;GO:0009987;GO:0044237;GO:0006796;GO:0008150;GO:0008152;GO:0006793GO:0016301;GO:0016740;GO:0003824;GO:0003674;GO:0016772	ENOG410Y87A	S:Function unknown	PF00400.36	WD40	WD domain, G-beta repeat	cytoplasmic
KAF4509626.1	G6O67_003775	WSC domain containing protein	hypothetical protein G6O67_003775 [Ophiocordyceps sinensis]	0.2184	-2.195	0.006348	down	yes	9514.18	9335	14324.9	2184.95	2188.02	2870.94	BP:response to stimulus;BP:response to stress;BP:response to oxidative stress;BP:biological_processMF:heme binding;MF:tetrapyrrole binding;MF:organic cyclic compound binding;MF:antioxidant activity;MF:heterocyclic compound binding;MF:catalytic activity;MF:molecular_function;MF:binding;MF:oxidoreductase activity, acting on peroxide as acceptor;MF:peroxidase activity;MF:oxidoreductase activity	GO:0050896;GO:0006950;GO:0006979;GO:0008150GO:0020037;GO:0046906;GO:0097159;GO:0016209;GO:1901363;GO:0003824;GO:0003674;GO:0005488;GO:0016684;GO:0004601;GO:0016491	ENOG4111D3F	S:Function unknown	PF01822.23;PF00141.27	WSC;peroxidase	WSC domain;Peroxidase	extracellular
KAF4513349.1	G6O67_000627	Protein kinase domain-containing protein	hypothetical protein G6O67_000627 [Ophiocordyceps sinensis]	0.4319	-1.211	0.0001726	down	yes	9838.12	8820.72	8626.8	3792.46	4010.2	3982.68	------	------	ENOG410YG97	S:Function unknown	------	------	------	cytoplasmic
KAF4506381.1	G6O67_006471	Translationally-controlled tumor protein homolog	hypothetical protein G6O67_006471 [Ophiocordyceps sinensis]	0.4872	-1.037	0.002324	down	yes	7566.88	9681.55	8992.52	3890.82	4383.55	4511.42	------	------	ENOG4111FVP	S:Function unknown	PF00838.21	TCTP	Translationally controlled tumour protein	cytoplasmic
KAF4507428.1	G6O67_006063	alpha-1,2-Mannosidase	hypothetical protein G6O67_006063 [Ophiocordyceps sinensis]	0.1164	-3.103	0.001419	down	yes	8596.8	12538	12082.5	1208.88	1323.29	1335.68	BP:response to nitrogen compound;BP:response to stimulus;BP:organonitrogen compound metabolic process;BP:nitrogen compound metabolic process;BP:macromolecule catabolic process;BP:modification-dependent macromolecule catabolic process;BP:organic substance catabolic process;BP:proteasome-mediated ubiquitin-dependent protein catabolic process;BP:organic substance metabolic process;BP:ubiquitin-depen…	GO:1901698;GO:0050896;GO:1901564;GO:0006807;GO:0009057;GO:0043632;GO:1901575;GO:0043161;GO:0071704;GO:0006511;GO:0006508;GO:0051603;GO:0009987;GO:0019941;GO:0051716;GO:0036503;GO:0006950;GO:0008150;GO:0030163;GO:0008152;GO:0030433;GO:0042221;GO:0009056;GO:0010033;GO:0044238;GO:0005975;GO:1901565;GO:0019538;GO:0010243;GO:0010498;GO:0043170;GO:0033554;GO:0034976GO:0016020;GO:0110165;GO:0005575GO:00…	ENOG410XP04	E:Amino acid transport and metabolism	PF01532.24	Glyco_hydro_47	Glycosyl hydrolase family 47	Golgi apparatus
KAF4511628.1	G6O67_003407	Copper acquisition factor BIM1-like domain-containing protein	hypothetical protein G6O67_003407 [Ophiocordyceps sinensis]	0.0711	-3.814	0.04936	down	yes	3894.76	16155.3	14121.1	769.814	791.139	868.638	CC:cellular_component;CC:membrane;CC:cellular anatomical entity	GO:0005575;GO:0016020;GO:0110165	ENOG4111CG9	S:Function unknown	PF20238.2	BIM1-like_dom	Copper acquisition factor BIM1-like	plasma membrane
KAF4508930.1	G6O67_005250	LysM domain-containing protein	hypothetical protein G6O67_005250 [Ophiocordyceps sinensis]	0.181	-2.466	2.13e-06	down	yes	9094.18	9046.27	8561.92	1505.72	1650.83	1675.49	------	------	ENOG41118RW	S:Function unknown	PF01476.24	LysM	LysM domain	extracellular
KAF4508050.1	G6O67_004483	Regulatory P domain-containing protein	hypothetical protein G6O67_004483 [Ophiocordyceps sinensis]	0.4345	-1.203	0.01863	down	yes	8343.92	5434.71	5566.75	2967.18	2684.41	2753.16	------	------	ENOG410XTFB	S:Function unknown	PF08309.15	LVIVD	LVIVD repeat	extracellular
KAF4511490.1	G6O67_003282	Pectate lyase superfamily protein domain-containing protein	hypothetical protein G6O67_003282 [Ophiocordyceps sinensis]	0.07146	-3.807	0.000329	down	yes	6405.69	8162.61	8341.09	580.083	511.611	545.418	MF:hydrolase activity;MF:hydrolase activity, acting on glycosyl bonds;MF:polygalacturonase activity;MF:catalytic activity;MF:molecular_function;MF:hydrolase activity, hydrolyzing O-glycosyl compounds	GO:0016787;GO:0016798;GO:0004650;GO:0003824;GO:0003674;GO:0004553	ENOG410XTFG	G:Carbohydrate transport and metabolism	PF12708.11;PF12218.12	Pectate_lyase_3;End_N_terminal	Pectate lyase superfamily protein;N terminal extension of bacteriophage endosialidase	extracellular
KAF4508640.1	G6O67_004991	Duf1680 domain containing protein	hypothetical protein G6O67_004991 [Ophiocordyceps sinensis]	0.08214	-3.606	8.58e-06	down	yes	6512.09	7257.66	6973.18	514.331	630.763	558.826	BP:biological_process;BP:primary metabolic process;BP:carbohydrate metabolic process;BP:metabolic process;BP:organic substance metabolic process	GO:0008150;GO:0044238;GO:0005975;GO:0008152;GO:0071704	ENOG4111F57	S:Function unknown	PF20736.1	Glyco_hydro127M	Beta-L-arabinofuranosidase, GH127 middle domain	extracellular
KAF4513094.1	G6O67_000412	Phosphatidylglycerol/phosphatidylinositol transfer protein	hypothetical protein G6O67_000412 [Ophiocordyceps sinensis]	0.2971	-1.751	3.72e-05	down	yes	5644.73	5619.23	5965.92	1727.49	1404.19	1987.48	BP:sterol transport;BP:organic hydroxy compound transport;BP:lipid transport;BP:organic substance transport;BP:transport;BP:biological_process;BP:establishment of localization in cell;BP:establishment of localization;BP:localization;BP:cellular localization;BP:intracellular transport;BP:intracellular sterol transport;BP:intracellular lipid transport;BP:cellular processCC:membrane-enclosed lumen;C…	GO:0015918;GO:0015850;GO:0006869;GO:0071702;GO:0006810;GO:0008150;GO:0051649;GO:0051234;GO:0051179;GO:0051641;GO:0046907;GO:0032366;GO:0032365;GO:0009987GO:0031974;GO:0000328;GO:0005775;GO:0110165;GO:0043233;GO:0005575;GO:0070013GO:0003674;GO:0005488;GO:0032934;GO:0008289;GO:0005496;GO:0097159	ENOG4111SSC	U:Intracellular trafficking, secretion, and vesicular transport	PF02221.19	E1_DerP2_DerF2	ML domain	extracellular
KAF4506148.1	G6O67_006263	Uncharacterized protein	hypothetical protein G6O67_006263 [Ophiocordyceps sinensis]	0.4356	-1.199	0.0005928	down	yes	5225.94	5519.62	4584.34	2048.27	2250.45	2378.7	------	------	ENOG41120FR	S:Function unknown	PF07081.15	DUF1349	Protein of unknown function	cytoplasmic
KAF4506014.1	G6O67_006141	Glycoside hydrolase family 2 protein	hypothetical protein G6O67_006141 [Ophiocordyceps sinensis]	0.1563	-2.678	2.51e-05	down	yes	6121.65	6153.21	5473.84	1016.78	853.997	903.771	BP:RNA biosynthetic process;BP:nucleic acid metabolic process;BP:cellular biosynthetic process;BP:nitrogen compound metabolic process;BP:organic cyclic compound metabolic process;BP:organic substance biosynthetic process;BP:organic cyclic compound biosynthetic process;BP:organic substance metabolic process;BP:heterocycle biosynthetic process;BP:nucleobase-containing compound metabolic process;BP:…	GO:0032774;GO:0090304;GO:0044249;GO:0006807;GO:1901360;GO:1901576;GO:1901362;GO:0071704;GO:0018130;GO:0006139;GO:0009987;GO:0006725;GO:0009058;GO:0009059;GO:0008150;GO:0008152;GO:0034654;GO:0044271;GO:0046483;GO:0016070;GO:0044238;GO:0005975;GO:0034641;GO:0044237;GO:0043170;GO:0006351;GO:0019438GO:0043229;GO:0043227;GO:0043226;GO:0005634;GO:0110165;GO:0043231;GO:0005575GO:0016798;GO:0003674;GO:00…	COG3250	G:Carbohydrate transport and metabolism	PF02837.22;PF00703.25;PF02836.21	Glyco_hydro_2_N;Glyco_hydro_2;Glyco_hydro_2_C	Glycosyl hydrolases family 2, sugar binding domain;Glycosyl hydrolases family 2;Glycosyl hydrolases family 2, TIM barrel domain	extracellular
KAF4508190.1	G6O67_004602	Peptidase S53 domain-containing protein	hypothetical protein G6O67_004602 [Ophiocordyceps sinensis]	0.1511	-2.726	0.01727	down	yes	7806.41	4334.82	4201.13	803.333	823.441	843.101	BP:nitrogen compound metabolic process;BP:organic substance metabolic process;BP:biological_process;BP:metabolic process;BP:proteolysis;BP:primary metabolic process;BP:organonitrogen compound metabolic process;BP:protein metabolic process;BP:macromolecule metabolic processCC:extracellular space;CC:cellular anatomical entity;CC:cellular_componentMF:serine-type endopeptidase activity;MF:endopeptida…	GO:0006807;GO:0071704;GO:0008150;GO:0008152;GO:0006508;GO:0044238;GO:1901564;GO:0019538;GO:0043170GO:0005615;GO:0110165;GO:0005575GO:0004252;GO:0004175;GO:0051287;GO:0003674;GO:0005488;GO:0008233;GO:0000166;GO:1901363;GO:1901265;GO:0008236;GO:0043168;GO:0043169;GO:0043167;GO:0016740;GO:0017076;GO:0046872;GO:0016787;GO:0017171;GO:0140096;GO:0036094;GO:0003824;GO:0030554;GO:0097159;GO:0070403	ENOG4111947;COG0846	O:Posttranslational modification, protein turnover, chaperones;	PF09286.15;PF00082.26	Pro-kuma_activ;Peptidase_S8	Pro-kumamolisin, activation domain;Subtilase family	extracellular
KAF4507771.1	G6O67_004234	FAD/NAD(P)-binding domain-containing protein	hypothetical protein G6O67_004234 [Ophiocordyceps sinensis]	0.208	-2.265	0.0001033	down	yes	4710.63	5607.04	5047.44	1096.76	1093.24	1005.3	MF:catalytic activity;MF:molecular_function;MF:oxidoreductase activity	GO:0003824;GO:0003674;GO:0016491	COG0492	S:Function unknown	PF07992.18	Pyr_redox_2	Pyridine nucleotide-disulphide oxidoreductase	extracellular
KAF4510909.1	G6O67_002757	Tubulin alpha chain	hypothetical protein G6O67_002757 [Ophiocordyceps sinensis]	2.047	1.034	3.17e-06	up	yes	1989.28	2057.14	2019.52	4201.31	4032.56	4184.56	BP:cellular process;BP:biological_process;BP:microtubule-based processCC:supramolecular fiber;CC:polymeric cytoskeletal fiber;CC:microtubule;CC:cellular anatomical entity;CC:cellular_component;CC:supramolecular complex;CC:supramolecular polymerMF:structural constituent of cytoskeleton;MF:purine ribonucleoside triphosphate binding;MF:molecular_function;MF:binding;MF:structural molecule activity;MF…	GO:0009987;GO:0008150;GO:0007017GO:0099512;GO:0099513;GO:0005874;GO:0110165;GO:0005575;GO:0099080;GO:0099081GO:0005200;GO:0035639;GO:0003674;GO:0005488;GO:0005198;GO:1901363;GO:1901265;GO:0043168;GO:0043169;GO:0019001;GO:0043167;GO:0032561;GO:0017076;GO:0046872;GO:0005525;GO:0016787;GO:0000166;GO:0036094;GO:0003824;GO:0097367;GO:0097159;GO:0032555;GO:0032553	COG5023	S:Function unknown	PF00091.29;PF03953.21	Tubulin;Tubulin_C	Tubulin/FtsZ family, GTPase domain;Tubulin C-terminal domain	cytoplasmic
KAF4508628.1	G6O67_004979	Carboxylic ester hydrolase	hypothetical protein G6O67_004979 [Ophiocordyceps sinensis]	0.04722	-4.404	0.0001266	down	yes	5087.21	6295.49	6143.02	266.841	301.16	259.527	BP:carbohydrate metabolic process;BP:primary metabolic process;BP:organic substance metabolic process;BP:metabolic process;BP:biological_processMF:hydrolase activity;MF:catalytic activity;MF:hydrolase activity, acting on glycosyl bonds;MF:molecular_function;MF:hydrolase activity, hydrolyzing O-glycosyl compounds	GO:0005975;GO:0044238;GO:0071704;GO:0008152;GO:0008150GO:0016787;GO:0003824;GO:0016798;GO:0003674;GO:0004553	COG2272	S:Function unknown	PF00135.32;PF20434.2;PF07859.17	COesterase;BD-FAE;Abhydrolase_3	Carboxylesterase family;BD-FAE;alpha/beta hydrolase fold	vacuolar
KAF4506360.1	G6O67_006452	Secreted protein NIS1	hypothetical protein G6O67_006452 [Ophiocordyceps sinensis]	0.2963	-1.755	0.01376	down	yes	3221.21	4860.39	5782.09	1746.02	1059.27	1301.87	------	------	ENOG410YTQE	S:Function unknown	PF19271.3	Nis1	Nis1 family	mitochondrial
KAF4511713.1	G6O67_003485	Endonuclease/exonuclease/phosphatase domain-containing protein	hypothetical protein G6O67_003485 [Ophiocordyceps sinensis]	0.3722	-1.426	0.008731	down	yes	3194.63	4824.02	4956.56	1573.13	1588.11	1667.51	CC:membrane;CC:cellular_component;CC:cellular anatomical entityMF:cation binding;MF:ion binding;MF:catalytic activity;MF:molecular_function;MF:calcium ion binding;MF:metal ion binding;MF:binding	GO:0016020;GO:0005575;GO:0110165GO:0043169;GO:0043167;GO:0003824;GO:0003674;GO:0005509;GO:0046872;GO:0005488	ENOG4111HPZ	S:Function unknown	PF03372.27	Exo_endo_phos	Endonuclease/Exonuclease/phosphatase family	vacuolar
KAF4513050.1	G6O67_000372	GPI-anchored cell wall beta-1,3-endoglucanase EglC	hypothetical protein G6O67_000372 [Ophiocordyceps sinensis]	0.1171	-3.094	0.01388	down	yes	3070.61	6629.53	6140.73	652.318	550.667	651.378	BP:primary metabolic process;BP:carbohydrate metabolic process;BP:organic substance metabolic process;BP:biological_process;BP:metabolic processMF:hydrolase activity;MF:catalytic activity;MF:hydrolase activity, acting on glycosyl bonds;MF:hydrolase activity, hydrolyzing O-glycosyl compounds;MF:molecular_function	GO:0044238;GO:0005975;GO:0071704;GO:0008150;GO:0008152GO:0016787;GO:0003824;GO:0016798;GO:0004553;GO:0003674	COG5309	G:Carbohydrate transport and metabolism	PF00332.22;PF01391.22	Glyco_hydro_17;Collagen	Glycosyl hydrolases family 17;Collagen triple helix repeat	vacuolar
KAF4513647.1	G6O67_000894	LysM domain-containing protein	hypothetical protein G6O67_000894 [Ophiocordyceps sinensis]	0.1476	-2.76	0.002928	down	yes	3745.14	5749.38	5744.98	741.271	821.476	686.243	------	------	ENOG411241A;ENOG4112366;COG1705;COG1705	S:Function unknown;N:Cell motility;U:Intracellular trafficking, secretion, and vesicular transport	PF01476.24	LysM	LysM domain	extracellular
KAF4511160.1	G6O67_002981	Uncharacterized protein	hypothetical protein G6O67_002981 [Ophiocordyceps sinensis]	0.1004	-3.316	5.86e-07	down	yes	5313.32	5290.97	5275.8	627.682	365.305	601.959	------	------	ENOG411195U	S:Function unknown	------	------	------	extracellular
KAF4504727.1	G6O67_008136	Six-hairpin glycosidase	hypothetical protein G6O67_008136 [Ophiocordyceps sinensis]	0.1044	-3.26	1.01e-08	down	yes	5271.78	5261.9	5214.68	552.176	503.41	587.764	BP:primary metabolic process;BP:carbohydrate metabolic process;BP:organic substance metabolic process;BP:biological_process;BP:metabolic processMF:hydrolase activity;MF:catalytic activity;MF:hydrolase activity, acting on glycosyl bonds;MF:molecular_function	GO:0044238;GO:0005975;GO:0071704;GO:0008150;GO:0008152GO:0016787;GO:0003824;GO:0016798;GO:0003674	COG3538	S:Function unknown	PF06824.15	Glyco_hydro_125	Metal-independent alpha-mannosidase	mitochondrial
KAF4506383.1	G6O67_006473	Uncharacterized protein	hypothetical protein G6O67_006473 [Ophiocordyceps sinensis]	2.101	1.071	0.003487	up	yes	1163.14	1942.59	2215.04	3686.11	3726.17	3765.86	------	------	ENOG4111XRU	S:Function unknown	------	------	------	cytoplasmic
KAF4511579.1	G6O67_003361	Flavin-binding monooxygenase-like protein	hypothetical protein G6O67_003361 [Ophiocordyceps sinensis]	0.1459	-2.777	0.01439	down	yes	6561.17	3550.04	3851.51	709.231	795.242	532.125	CC:membrane;CC:cellular_component;CC:cellular anatomical entityMF:monooxygenase activity;MF:catalytic activity;MF:molecular_function;MF:oxidoreductase activity	GO:0016020;GO:0005575;GO:0110165GO:0004497;GO:0003824;GO:0003674;GO:0016491	ENOG4111UK9	S:Function unknown	------	------	------	cytoplasmic
KAF4505209.1	G6O67_007181	Stress-response A/B barrel domain-containing protein	hypothetical protein G6O67_007181 [Ophiocordyceps sinensis]	0.3556	-1.492	0.00163	down	yes	3369.27	4272.04	4109.91	1759.5	1179.75	1240.02	------	------	ENOG4111VFK	S:Function unknown	PF07876.16	Dabb	Stress responsive A/B Barrel Domain	cytoplasmic
KAF4510043.1	G6O67_001968	Cysteine proteinase 1, mitochondrial	hypothetical protein G6O67_001968 [Ophiocordyceps sinensis]	0.1903	-2.394	0.002322	down	yes	3398.49	4797.99	5053.29	970.461	743.233	807.617	BP:nitrogen compound metabolic process;BP:organic substance metabolic process;BP:proteolysis;BP:biological_process;BP:metabolic process;BP:primary metabolic process;BP:organonitrogen compound metabolic process;BP:protein metabolic process;BP:macromolecule metabolic processCC:intracellular organelle;CC:membrane-bounded organelle;CC:mitochondrion;CC:organelle;CC:cellular anatomical entity;CC:intrac…	GO:0006807;GO:0071704;GO:0006508;GO:0008150;GO:0008152;GO:0044238;GO:1901564;GO:0019538;GO:0043170GO:0043229;GO:0043227;GO:0005739;GO:0043226;GO:0110165;GO:0043231;GO:0005575GO:0004177;GO:0004175;GO:1901363;GO:0008238;GO:0003674;GO:0005488;GO:0003676;GO:0003677;GO:0008233;GO:0008234;GO:0070005;GO:0070004;GO:0016787;GO:0140096;GO:0003824;GO:0097159;GO:0004197	COG3579	E:Amino acid transport and metabolism	PF03051.19;PF00112.27	Peptidase_C1_2;Peptidase_C1	Peptidase C1-like family;Papain family cysteine protease	cytoplasmic
KAF4511878.1	G6O67_001081	Ribosomal protein L22e	hypothetical protein G6O67_001081 [Ophiocordyceps sinensis]	0.3194	-1.647	7.56e-06	down	yes	3783.01	3994.62	3825.3	1130.37	1338.99	1236.12	BP:cellular biosynthetic process;BP:cellular nitrogen compound metabolic process;BP:nitrogen compound metabolic process;BP:organic substance biosynthetic process;BP:cellular nitrogen compound biosynthetic process;BP:peptide biosynthetic process;BP:organic substance metabolic process;BP:amide biosynthetic process;BP:cellular process;BP:biosynthetic process;BP:macromolecule biosynthetic process;BP:…	GO:0044249;GO:0034641;GO:0006807;GO:1901576;GO:0044271;GO:0043043;GO:0071704;GO:0043604;GO:0009987;GO:0009058;GO:0009059;GO:0008150;GO:0008152;GO:1901564;GO:0044238;GO:0043603;GO:1901566;GO:0019538;GO:0044237;GO:0043170;GO:0006518;GO:0006412GO:0043232;GO:0043226;GO:0110165;GO:0005840;GO:0032991;GO:1990904;GO:0043229;GO:0005575;GO:0043228GO:0003674;GO:0005198;GO:0003735	ENOG4111UVJ	J:Translation, ribosomal structure and biogenesis	PF01776.21	Ribosomal_L22e	Ribosomal L22e protein family	cytoplasmic
KAF4510121.1	G6O67_002036	Protein kinase domain-containing protein	hypothetical protein G6O67_002036 [Ophiocordyceps sinensis]	0.2593	-1.947	1.59e-06	down	yes	4015.47	3923.39	4126.38	975.9	1072.77	1079.86	BP:phosphorylation;BP:carboxylic acid metabolic process;BP:tricarboxylic acid cycle;BP:small molecule metabolic process;BP:glyoxylate cycle;BP:organic substance metabolic process;BP:dicarboxylic acid metabolic process;BP:cellular process;BP:monocarboxylic acid metabolic process;BP:biological_process;BP:metabolic process;BP:oxoacid metabolic process;BP:carbohydrate metabolic process;BP:glyoxylate …	GO:0016310;GO:0019752;GO:0006099;GO:0044281;GO:0006097;GO:0071704;GO:0043648;GO:0009987;GO:0032787;GO:0008150;GO:0008152;GO:0043436;GO:0005975;GO:0046487;GO:0044238;GO:0006081;GO:0006082;GO:0044237;GO:0006796;GO:0006106;GO:0006793GO:0110165;GO:0005737;GO:1902494;GO:0005938;GO:0045239;GO:0032991;GO:0005575GO:0035639;GO:0003674;GO:0004333;GO:0016772;GO:1901363;GO:1901265;GO:0046912;GO:0016829;GO:00…	ENOG410XNQ0	S:Function unknown	PF01274.26;PF00069.29;PF20659.1;PF07714.21;PF16797.9;PF20656.1	MS_TIM-barrel;Pkinase;MS_C;PK_Tyr_Ser-Thr;Fungal_KA1;MS_N	Malate synthase, TIM barrel domain;Protein kinase domain;Malate synthase, C-terminal;Protein tyrosine and serine/threonine kinase;Fungal kinase associated-1 domain;Malate synthase, N-terminal domain	nuclear
KAF4507214.1	G6O67_005877	Carboxypeptidase	hypothetical protein G6O67_005877 [Ophiocordyceps sinensis]	0.2314	-2.112	0.004601	down	yes	3041.34	4886.46	4375.2	914.737	952.742	979.629	BP:nitrogen compound metabolic process;BP:organic substance metabolic process;BP:biological_process;BP:metabolic process;BP:proteolysis;BP:primary metabolic process;BP:organonitrogen compound metabolic process;BP:protein metabolic process;BP:macromolecule metabolic processCC:intracellular organelle;CC:membrane-bounded organelle;CC:organelle;CC:vacuole;CC:cellular anatomical entity;CC:intracellula…	GO:0006807;GO:0071704;GO:0008150;GO:0008152;GO:0006508;GO:0044238;GO:1901564;GO:0019538;GO:0043170GO:0043229;GO:0043227;GO:0043226;GO:0005773;GO:0110165;GO:0043231;GO:0005575GO:0008238;GO:0003674;GO:0008233;GO:0008236;GO:0004180;GO:0004185;GO:0070008;GO:0016787;GO:0017171;GO:0140096;GO:0003824	COG2939	E:Amino acid transport and metabolism	PF00450.26	Peptidase_S10	Serine carboxypeptidase	vacuolar
KAF4506543.1	G6O67_006618	Peptidase M60 domain-containing protein	hypothetical protein G6O67_006618 [Ophiocordyceps sinensis]	0.3769	-1.408	0.0004432	down	yes	3229.18	3893.49	3841.05	1342.94	1412.6	1377.18	------	------	ENOG410ZWFQ	S:Function unknown	PF13402.10;PF17291.6	Peptidase_M60;M60-like_N	Peptidase M60, enhancin and enhancin-like;N-terminal domain of M60-like peptidases	extracellular
KAF4509954.1	G6O67_001886	Superoxide dismutase [Cu-Zn]	hypothetical protein G6O67_001886 [Ophiocordyceps sinensis]	0.4635	-1.109	8.67e-05	down	yes	3447.99	3179.3	3393.79	1663.2	1407.2	1574.67	BP:cellular response to chemical stimulus;BP:response to chemical;BP:cellular response to stimulus;BP:cellular response to chemical stress;BP:cellular process;BP:reactive oxygen species metabolic process;BP:response to stress;BP:biological_process;BP:metabolic process;BP:cellular response to oxidative stress;BP:response to oxidative stress;BP:response to stimulus;BP:cellular metabolic process;BP:…	GO:0070887;GO:0042221;GO:0051716;GO:0062197;GO:0009987;GO:0072593;GO:0006950;GO:0008150;GO:0008152;GO:0034599;GO:0006979;GO:0050896;GO:0044237;GO:0033554;GO:0006801GO:0005737;GO:0110165;GO:0005575GO:0004497;GO:0003674;GO:0005488;GO:0043167;GO:1901363;GO:0016491;GO:0016721;GO:0046914;GO:0016705;GO:0005506;GO:0005507;GO:0020037;GO:0043169;GO:0016209;GO:0003824;GO:0004784;GO:0046872;GO:0046906;GO:00…	COG2032	P:Inorganic ion transport and metabolism	PF00080.24	Sod_Cu	Copper/zinc superoxide dismutase	cytoplasmic
KAF4506902.1	G6O67_006938	Saccharopine dehydrogenase NADP binding domain-containing protein	hypothetical protein G6O67_006938 [Ophiocordyceps sinensis]	0.454	-1.139	2.02e-05	down	yes	3111.75	3285.53	3365.79	1471.98	1504.64	1455.92	CC:membrane;CC:cellular_component;CC:cellular anatomical entityMF:catalytic activity;MF:molecular_function;MF:oxidoreductase activity	GO:0016020;GO:0005575;GO:0110165GO:0003824;GO:0003674;GO:0016491	COG3268	S:Function unknown	PF03435.22	Sacchrp_dh_NADP	Saccharopine dehydrogenase NADP binding domain	cytoplasmic
KAF4513196.1	G6O67_000498	Beta-hexosaminidase	hypothetical protein G6O67_000498 [Ophiocordyceps sinensis]	0.1792	-2.48	0.006356	down	yes	5213.87	3443.55	3264.27	757.339	725.545	653.392	BP:organic substance metabolic process;BP:carbohydrate metabolic process;BP:primary metabolic process;BP:metabolic process;BP:biological_processMF:hydrolase activity;MF:N-acetyl-beta-D-galactosaminidase activity;MF:hydrolase activity, acting on glycosyl bonds;MF:hexosaminidase activity;MF:catalytic activity;MF:beta-N-acetylhexosaminidase activity;MF:molecular_function;MF:hydrolase activity, hydro…	GO:0071704;GO:0005975;GO:0044238;GO:0008152;GO:0008150GO:0016787;GO:0102148;GO:0016798;GO:0015929;GO:0003824;GO:0004563;GO:0003674;GO:0004553	COG3525	G:Carbohydrate transport and metabolism	PF00728.26;PF14845.10	Glyco_hydro_20;Glycohydro_20b2	Glycosyl hydrolase family 20, catalytic domain;beta-acetyl hexosaminidase like	extracellular
KAF4511412.1	G6O67_003215	Uncharacterized protein	hypothetical protein G6O67_003215 [Ophiocordyceps sinensis]	0.1499	-2.738	0.02227	down	yes	2159.03	5133.67	4868.6	551.87	649.045	621.693	------	------	ENOG4111AQ1	S:Function unknown	------	------	------	mitochondrial
KAF4511398.1	G6O67_003203	Stress protein DDR48	hypothetical protein G6O67_003203 [Ophiocordyceps sinensis]	2.212	1.145	5.68e-05	up	yes	1419.96	1520.92	1306.44	3134.68	3003.21	3255.56	------	------	------	------	------	------	------	cytoplasmic
KAF4510021.1	G6O67_001948	beta-galactosidase	hypothetical protein G6O67_001948 [Ophiocordyceps sinensis]	0.2651	-1.915	0.001308	down	yes	2835.15	3827.11	3727.85	918.679	975.372	860.564	BP:primary metabolic process;BP:carbohydrate metabolic process;BP:organic substance metabolic process;BP:biological_process;BP:metabolic processMF:galactosidase activity;MF:hydrolase activity;MF:catalytic activity;MF:molecular_function;MF:hydrolase activity, acting on glycosyl bonds;MF:hydrolase activity, hydrolyzing O-glycosyl compounds;MF:beta-galactosidase activity	GO:0044238;GO:0005975;GO:0071704;GO:0008150;GO:0008152GO:0015925;GO:0016787;GO:0003824;GO:0003674;GO:0016798;GO:0004553;GO:0004565	COG1874	G:Carbohydrate transport and metabolism	PF01301.23;PF10435.13;PF13364.10;PF13363.10	Glyco_hydro_35;BetaGal_dom2;BetaGal_ABD2;BetaGal_dom3	Glycosyl hydrolases family 35;Beta-galactosidase, domain 2;Beta-galactosidase second all-beta domain;Beta-galactosidase, domain 3	mitochondrial
KAF4510602.1	G6O67_002478	Mitochondrial integral membrane protein	hypothetical protein G6O67_002478 [Ophiocordyceps sinensis]	0.3839	-1.381	1.38e-05	down	yes	3038.79	2823.12	2879.1	1102.33	1081.77	1171.4	CC:cellular_component;CC:membrane;CC:cellular anatomical entity	GO:0005575;GO:0016020;GO:0110165	COG0596	J:Translation, ribosomal structure and biogenesis	PF10329.13	DUF2417	Region of unknown function	cytoplasmic
KAF4508232.1	G6O67_004639	GPI-anchored cell wall beta-1,3-endoglucanase EglC	hypothetical protein G6O67_004639 [Ophiocordyceps sinensis]	0.146	-2.776	1.03e-05	down	yes	3251.26	3188.2	2963.3	380.909	526.911	464.583	BP:carbohydrate metabolic process;BP:primary metabolic process;BP:organic substance metabolic process;BP:metabolic process;BP:biological_processMF:hydrolase activity;MF:catalytic activity;MF:hydrolase activity, acting on glycosyl bonds;MF:molecular_function;MF:hydrolase activity, hydrolyzing O-glycosyl compounds	GO:0005975;GO:0044238;GO:0071704;GO:0008152;GO:0008150GO:0016787;GO:0003824;GO:0016798;GO:0003674;GO:0004553	COG5309	O:Posttranslational modification, protein turnover, chaperones	PF00332.22	Glyco_hydro_17	Glycosyl hydrolases family 17	mitochondrial
KAF4505542.1	G6O67_007478	Thioredoxin domain-containing protein	hypothetical protein G6O67_007478 [Ophiocordyceps sinensis]	0.4393	-1.187	0.0008365	down	yes	2711.86	2296.68	2365.27	988.643	1244.72	1005.71	------	------	ENOG410YQ2G	A:RNA processing and modification	PF00085.24;PF13098.10	Thioredoxin;Thioredoxin_2	Thioredoxin;Thioredoxin-like domain	cytoplasmic
KAF4513465.1	G6O67_000733	acetyl-CoA C-acetyltransferase	hypothetical protein G6O67_000733 [Ophiocordyceps sinensis]	0.4837	-1.048	0.002235	down	yes	2088.85	2205.72	2620.13	1214.97	1018.42	1111	MF:catalytic activity;MF:transferase activity;MF:transferase activity, transferring acyl groups;MF:transferase activity, transferring acyl groups other than amino-acyl groups;MF:acetyl-CoA C-acyltransferase activity;MF:molecular_function;MF:C-acyltransferase activity	GO:0003824;GO:0016740;GO:0016746;GO:0016747;GO:0003988;GO:0003674;GO:0016408	COG0183	K:Transcription	PF00108.27;PF02803.22	Thiolase_N;Thiolase_C	Thiolase, N-terminal domain;Thiolase, C-terminal domain	mitochondrial
KAF4507681.1	G6O67_004154	FAS1 domain-containing protein	hypothetical protein G6O67_004154 [Ophiocordyceps sinensis]	0.2574	-1.958	0.009182	down	yes	3521.76	2267.5	2248.02	707.015	701.64	660.371	------	------	COG0723;ENOG4111WTG	Z:Cytoskeleton;S:Function unknown	PF02469.26	Fasciclin	Fasciclin domain	cytoplasmic
KAF4508877.1	G6O67_005206	Cell wall protein	hypothetical protein G6O67_005206 [Ophiocordyceps sinensis]	0.06342	-3.979	0.02222	down	yes	4730.43	2225.36	2409.43	188.93	204.155	200.865	CC:cellular_component;CC:membrane;CC:cellular anatomical entity	GO:0005575;GO:0016020;GO:0110165	------	------	PF12296.12	HsbA	Hydrophobic surface binding protein A	cytoplasmic
KAF4504129.1	G6O67_008740	ribonuclease T2	hypothetical protein G6O67_008740 [Ophiocordyceps sinensis]	0.3081	-1.699	9.32e-06	down	yes	2543.17	2480.3	2346.58	746.095	788.304	736.045	BP:organic substance metabolic process;BP:metabolic process;BP:biological_processMF:ribonuclease T2 activity;MF:hydrolase activity;MF:catalytic activity, acting on RNA;MF:nucleic acid binding;MF:nuclease activity;MF:endoribonuclease activity;MF:lyase activity;MF:ribonuclease activity;MF:phosphorus-oxygen lyase activity;MF:hydrolase activity, acting on ester bonds;MF:catalytic activity;MF:molecula…	GO:0071704;GO:0008152;GO:0008150GO:0033897;GO:0016787;GO:0140098;GO:0003676;GO:0004518;GO:0004521;GO:0016829;GO:0004540;GO:0016849;GO:0016788;GO:0003824;GO:0003674;GO:0003723;GO:0004519;GO:0097159;GO:1901363;GO:0005488	ENOG4111M7G	S:Function unknown	PF00445.22	Ribonuclease_T2	Ribonuclease T2 family	extracellular
KAF4508603.1	G6O67_004959	Cytochrome b5 heme-binding domain-containing protein	hypothetical protein G6O67_004959 [Ophiocordyceps sinensis]	0.4943	-1.017	1.83e-06	down	yes	2164.32	2122.52	2135.62	1097.09	1019.89	1057.35	MF:purine ribonucleoside triphosphate binding;MF:molecular_function;MF:binding;MF:nucleic acid binding;MF:RNA-dependent ATPase activity;MF:ion binding;MF:heterocyclic compound binding;MF:nucleoside phosphate binding;MF:oxidoreductase activity;MF:anion binding;MF:flavin adenine dinucleotide binding;MF:oxidoreductase activity, acting on the CH-CH group of donors;MF:nucleotide binding;MF:purine nucl…	GO:0035639;GO:0003674;GO:0005488;GO:0003676;GO:0008186;GO:0043167;GO:1901363;GO:1901265;GO:0016491;GO:0043168;GO:0050660;GO:0016627;GO:0000166;GO:0017076;GO:0005524;GO:0016787;GO:0140098;GO:0004386;GO:0036094;GO:0003824;GO:0030554;GO:0097367;GO:0097159;GO:0003724;GO:0032559;GO:0032555;GO:0032553	COG1960	S:Function unknown	PF00441.28;PF00173.32;PF02770.23;PF02771.20;PF08028.15	Acyl-CoA_dh_1;Cyt-b5;Acyl-CoA_dh_M;Acyl-CoA_dh_N;Acyl-CoA_dh_2	Acyl-CoA dehydrogenase, C-terminal domain;Cytochrome b5-like Heme/Steroid binding domain;Acyl-CoA dehydrogenase, middle domain;Acyl-CoA dehydrogenase, N-terminal domain;Acyl-CoA dehydrogenase, C-terminal domain	cytoplasmic
KAF4506871.1	G6O67_006909	Catalase	hypothetical protein G6O67_006909 [Ophiocordyceps sinensis]	0.1241	-3.01	0.0005883	down	yes	3302.91	2564.26	2551.1	325.014	359.304	360.187	BP:cellular catabolic process;BP:hydrogen peroxide catabolic process;BP:organic substance catabolic process;BP:organic substance metabolic process;BP:cellular process;BP:reactive oxygen species metabolic process;BP:response to stress;BP:biological_process;BP:metabolic process;BP:catabolic process;BP:response to oxidative stress;BP:response to stimulus;BP:cellular metabolic process;BP:hydrogen per…	GO:0044248;GO:0042744;GO:1901575;GO:0071704;GO:0009987;GO:0072593;GO:0006950;GO:0008150;GO:0008152;GO:0009056;GO:0006979;GO:0050896;GO:0044237;GO:0042743GO:0003674;GO:0005488;GO:1901363;GO:0016491;GO:0043169;GO:0043167;GO:0046872;GO:0020037;GO:0016209;GO:0003824;GO:0016684;GO:0046906;GO:0097159;GO:0004096;GO:0004601	COG0753	P:Inorganic ion transport and metabolism	PF00199.23;PF18011.5;PF06628.16	Catalase;Catalase_C;Catalase-rel	Catalase;C-terminal domain found in long catalases;Catalase-related immune-responsive	mitochondrial
KAF4510914.1	G6O67_002762	Aldose 1-epimerase	hypothetical protein G6O67_002762 [Ophiocordyceps sinensis]	0.3945	-1.342	0.01664	down	yes	1592.28	2739.92	2356.6	787.207	946.272	905.283	BP:primary metabolic process;BP:carbohydrate metabolic process;BP:organic substance metabolic process;BP:biological_process;BP:metabolic processMF:isomerase activity;MF:catalytic activity;MF:iron-sulfur cluster binding;MF:carbohydrate binding;MF:ion binding;MF:2;MF:transferase activity;MF:cation binding;MF:binding;MF:transferase activity, transferring alkyl or ary;MF:molecular_function;MF:metal i…	GO:0044238;GO:0005975;GO:0071704;GO:0008150;GO:0008152GO:0016853;GO:0003824;GO:0051536;GO:0030246;GO:0043167;GO:0090560;GO:0016740;GO:0043169;GO:0005488;GO:0016765;GO:0003674;GO:0046872;GO:0051540	COG2017	G:Carbohydrate transport and metabolism	PF01263.24	Aldose_epim	Aldose 1-epimerase	mitochondrial
KAF4503761.1	-	-	hypothetical protein G6O67_008896 [Ophiocordyceps sinensis]	4.169	2.06	5.07e-06	up	yes	593.455	549.943	647.389	2390.88	2556.09	2519.23	BP:biosynthetic process;BP:biological_process;BP:metabolic processCC:cellular_component;CC:membrane;CC:plasma membrane;CC:cellular anatomical entityMF:magnesium-importing ATPase activity;MF:molecular_function;MF:binding;MF:ATPase activity;MF:nucleotide binding;MF:heterocyclic compound binding;MF:nucleoside phosphate binding;MF:anion binding;MF:ATPase activity, coupled to transmembrane movement of…	GO:0009058;GO:0008150;GO:0008152GO:0005575;GO:0016020;GO:0005886;GO:0110165GO:0015444;GO:0003674;GO:0005488;GO:0016887;GO:0000166;GO:1901363;GO:1901265;GO:0043168;GO:0042626;GO:0043167;GO:0015318;GO:0035639;GO:0005524;GO:0015399;GO:0016740;GO:0016746;GO:0016747;GO:0017076;GO:0046873;GO:0022804;GO:0016787;GO:0005215;GO:0008324;GO:0140358;GO:0017111;GO:0036094;GO:0003824;GO:0015095;GO:0022890;GO:00…	COG0474	S:Function unknown	PF00122.24;PF00689.25;PF00702.30;PF00690.30;PF13246.10	E1-E2_ATPase;Cation_ATPase_C;Hydrolase;Cation_ATPase_N;Cation_ATPase	E1-E2 ATPase;Cation transporting ATPase, C-terminus;haloacid dehalogenase-like hydrolase;Cation transporter/ATPase, N-terminus;Cation transport ATPase	mitochondrial
KAF4509941.1	G6O67_001875	Uncharacterized protein	hypothetical protein G6O67_001875 [Ophiocordyceps sinensis]	2.28	1.189	0.002297	up	yes	689.835	961.685	1149.13	2318.72	1937.49	2129.93	MF:catalytic activity;MF:transferase activity;MF:molecular_function	GO:0003824;GO:0016740;GO:0003674	ENOG4110XEN	S:Function unknown	------	------	------	cytoplasmic
KAF4508532.1	G6O67_004894	DUF1524 domain-containing protein	hypothetical protein G6O67_004894 [Ophiocordyceps sinensis]	0.2197	-2.186	0.003174	down	yes	3056.18	2136.88	2164.57	548.989	536.937	530.237	BP:primary metabolic process;BP:carbohydrate metabolic process;BP:organic substance metabolic process;BP:metabolic process;BP:biological_processMF:catalytic activity;MF:hydrolase activity;MF:hydrolase activity, acting on glycosyl bonds;MF:transferase activity;MF:molecular_function;MF:hydrolase activity, hydrolyzing O-glycosyl compounds	GO:0044238;GO:0005975;GO:0071704;GO:0008152;GO:0008150GO:0003824;GO:0016787;GO:0016798;GO:0016740;GO:0003674;GO:0004553	ENOG410XS2C	S:Function unknown	PF07510.15	DUF1524	Protein of unknown function	vacuolar
KAF4505126.1	G6O67_007107	WSC domain-containing protein	hypothetical protein G6O67_007107 [Ophiocordyceps sinensis]	0.218	-2.198	0.0001778	down	yes	2091.67	2536.59	2459.76	513.62	501.25	530.39	------	------	ENOG410XSD2	S:Function unknown	PF01822.23;PF07250.15;PF09118.15	WSC;Glyoxal_oxid_N;GO-like_E_set	WSC domain;Glyoxal oxidase N-terminus;Galactose oxidase-like, Early set domain	extracellular
KAF4509815.1	G6O67_003952	Glycoside hydrolase family 5 domain-containing protein	hypothetical protein G6O67_003952 [Ophiocordyceps sinensis]	0.3738	-1.42	0.0009432	down	yes	2369.82	2034.84	1863.99	772.465	815.869	755.07	BP:primary metabolic process;BP:organic substance catabolic process;BP:carbohydrate metabolic process;BP:polysaccharide metabolic process;BP:carbohydrate catabolic process;BP:macromolecule metabolic process;BP:organic substance metabolic process;BP:biological_process;BP:metabolic process;BP:polysaccharide catabolic process;BP:catabolic process;BP:macromolecule catabolic processMF:hydrolase activi…	GO:0044238;GO:1901575;GO:0005975;GO:0005976;GO:0016052;GO:0043170;GO:0071704;GO:0008150;GO:0008152;GO:0000272;GO:0009056;GO:0009057GO:0016787;GO:0016798;GO:0003824;GO:0004553;GO:0003674	------	------	PF00150.22	Cellulase	Cellulase	Golgi apparatus
KAF4513460.1	G6O67_000728	Uncharacterized protein	hypothetical protein G6O67_000728 [Ophiocordyceps sinensis]	2.825	1.498	0.0009204	up	yes	437.884	885.703	918.148	2102.75	2116.24	2114.7	------	------	------	------	------	------	------	cytoplasmic
KAF4513112.1	G6O67_000429	Uncharacterized protein	hypothetical protein G6O67_000429 [Ophiocordyceps sinensis]	0.2847	-1.812	0.0003015	down	yes	2433.47	1976.98	2158.19	634.024	595.639	640.502	------	------	------	------	------	------	------	cytoplasmic
KAF4513693.1	G6O67_000934	MaoC-like domain-containing protein	hypothetical protein G6O67_000934 [Ophiocordyceps sinensis]	0.3674	-1.445	3.99e-07	down	yes	2023.04	1962.59	1985.85	744.281	738.111	711.813	BP:lipid oxidation;BP:fatty acid metabolic process;BP:fatty acid beta-oxidation;BP:carboxylic acid metabolic process;BP:cellular catabolic process;BP:fatty acid catabolic process;BP:small molecule metabolic process;BP:small molecule catabolic process;BP:cellular lipid catabolic process;BP:organic substance catabolic process;BP:lipid modification;BP:lipid catabolic process;BP:organic substance met…	GO:0034440;GO:0006631;GO:0006635;GO:0019752;GO:0044248;GO:0009062;GO:0044281;GO:0044282;GO:0044242;GO:1901575;GO:0030258;GO:0016042;GO:0071704;GO:0006629;GO:0009987;GO:0032787;GO:0009058;GO:0008150;GO:0008152;GO:0072329;GO:0043436;GO:0019395;GO:0044255;GO:0009056;GO:0044238;GO:0006082;GO:0046395;GO:0016054;GO:0044237;GO:0044249GO:0043229;GO:0043227;GO:0043226;GO:0016020;GO:0005777;GO:0110165;GO:0…	COG2030	L:Replication, recombination and repair	PF00106.29;PF13561.10;PF01575.23;PF08659.14	adh_short;adh_short_C2;MaoC_dehydratas;KR	short chain dehydrogenase;Enoyl;MaoC like domain;KR domain	cytoplasmic
KAF4505054.1	G6O67_007045	Acid phosphatase	hypothetical protein G6O67_007045 [Ophiocordyceps sinensis]	0.1056	-3.243	2.95e-05	down	yes	2203.77	2550.25	2391.83	271.943	236.77	245.718	MF:hydrolase activity;MF:molecular_function;MF:hydrolase activity, acting on ester bonds;MF:catalytic activity	GO:0016787;GO:0003674;GO:0016788;GO:0003824	ENOG41105F1	S:Function unknown	PF04185.18	Phosphoesterase	Phosphoesterase family	extracellular
KAF4505330.1	G6O67_007288	Carboxypeptidase	hypothetical protein G6O67_007288 [Ophiocordyceps sinensis]	0.3967	-1.334	0.0003287	down	yes	1862.02	1980.98	1690.25	737.784	646.31	811.151	BP:nitrogen compound metabolic process;BP:organic substance metabolic process;BP:biological_process;BP:metabolic process;BP:proteolysis;BP:primary metabolic process;BP:organonitrogen compound metabolic process;BP:protein metabolic process;BP:macromolecule metabolic processCC:intracellular organelle;CC:membrane-bounded organelle;CC:organelle;CC:vacuole;CC:cellular anatomical entity;CC:intracellula…	GO:0006807;GO:0071704;GO:0008150;GO:0008152;GO:0006508;GO:0044238;GO:1901564;GO:0019538;GO:0043170GO:0043229;GO:0043227;GO:0043226;GO:0005773;GO:0110165;GO:0043231;GO:0005575GO:0008238;GO:0003674;GO:0008233;GO:0008236;GO:0004180;GO:0004185;GO:0070008;GO:0016787;GO:0017171;GO:0140096;GO:0003824	COG2939	S:Function unknown	PF00450.26;PF05388.15	Peptidase_S10;Carbpep_Y_N	Serine carboxypeptidase;Carboxypeptidase Y pro-peptide	mitochondrial
KAF4508955.1	G6O67_005273	Flavin-containing monooxygenase	hypothetical protein G6O67_005273 [Ophiocordyceps sinensis]	2.6	1.379	3.58e-06	up	yes	699.596	726.317	707.189	1791.24	1859.77	1895.71	MF:catalytic activity;MF:monooxygenase activity;MF:molecular_function;MF:oxidoreductase activity	GO:0003824;GO:0004497;GO:0003674;GO:0016491	COG2072	P:Inorganic ion transport and metabolism	PF13738.10;PF07992.18;PF13434.10;PF00743.23;PF01494.23;PF13450.10	Pyr_redox_3;Pyr_redox_2;Lys_Orn_oxgnase;FMO-like;FAD_binding_3;NAD_binding_8	Pyridine nucleotide-disulphide oxidoreductase;Pyridine nucleotide-disulphide oxidoreductase;L-lysine 6-monooxygenase/L-ornithine 5-monooxygenase;Flavin-binding monooxygenase-like;FAD binding domain;NA	cytoplasmic
KAF4512612.1	G6O67_001729	LEA domain protein	hypothetical protein G6O67_001729 [Ophiocordyceps sinensis]	2.473	1.306	6.17e-05	up	yes	709.565	743.332	724.191	1818.16	1681.08	1885.2	------	------	ENOG410XRVA	S:Function unknown	PF12396.12	DUF3659	Protein of unknown function	nuclear
KAF4509403.1	G6O67_003579	Large ribosomal subunit protein uL15/eL18 domain-containing protein	hypothetical protein G6O67_003579 [Ophiocordyceps sinensis]	2.356	1.236	2.88e-05	up	yes	698.234	725.809	701.599	1619.37	1630.65	1757.52	BP:cellular biosynthetic process;BP:cellular nitrogen compound metabolic process;BP:nitrogen compound metabolic process;BP:organic substance biosynthetic process;BP:cellular nitrogen compound biosynthetic process;BP:peptide biosynthetic process;BP:organic substance metabolic process;BP:amide biosynthetic process;BP:cellular process;BP:biosynthetic process;BP:macromolecule biosynthetic process;BP:…	GO:0044249;GO:0034641;GO:0006807;GO:1901576;GO:0044271;GO:0043043;GO:0071704;GO:0043604;GO:0009987;GO:0009058;GO:0009059;GO:0008150;GO:0008152;GO:1901564;GO:0044238;GO:0043603;GO:1901566;GO:0019538;GO:0044237;GO:0043170;GO:0006518;GO:0006412GO:0015934;GO:0043232;GO:0043226;GO:0110165;GO:0044391;GO:0005840;GO:0032991;GO:1990904;GO:0043229;GO:0005575;GO:0043228GO:0003674;GO:0005198;GO:0003735	COG0200	S:Function unknown	PF00828.23	Ribosomal_L27A	Ribosomal proteins 50S-L15, 50S-L18e, 60S-L27A	cytoplasmic
KAF4510504.1	G6O67_002384	Beta-hexosaminidase	hypothetical protein G6O67_002384 [Ophiocordyceps sinensis]	0.1746	-2.518	2.45e-06	down	yes	1952.75	2092.8	1991.92	342.55	360.153	351.475	BP:organic substance metabolic process;BP:carbohydrate metabolic process;BP:primary metabolic process;BP:metabolic process;BP:biological_processMF:hydrolase activity;MF:N-acetyl-beta-D-galactosaminidase activity;MF:hydrolase activity, acting on glycosyl bonds;MF:hexosaminidase activity;MF:catalytic activity;MF:beta-N-acetylhexosaminidase activity;MF:molecular_function;MF:hydrolase activity, hydro…	GO:0071704;GO:0005975;GO:0044238;GO:0008152;GO:0008150GO:0016787;GO:0102148;GO:0016798;GO:0015929;GO:0003824;GO:0004563;GO:0003674;GO:0004553	COG3525	T:Signal transduction mechanisms	PF00728.26;PF14845.10;PF02838.19	Glyco_hydro_20;Glycohydro_20b2;Glyco_hydro_20b	Glycosyl hydrolase family 20, catalytic domain;beta-acetyl hexosaminidase like;Glycosyl hydrolase family 20, domain 2	cytoplasmic
KAF4511471.1	G6O67_003267	Glycoside hydrolase, family 31	hypothetical protein G6O67_003267 [Ophiocordyceps sinensis]	0.3329	-1.587	1.46e-05	down	yes	1809.85	1813.92	1672.38	582.844	593.464	586.803	BP:primary metabolic process;BP:carbohydrate metabolic process;BP:organic substance metabolic process;BP:biological_process;BP:metabolic processMF:hydrolase activity;MF:catalytic activity;MF:hydrolase activity, acting on glycosyl bonds;MF:hydrolase activity, hydrolyzing O-glycosyl compounds;MF:molecular_function	GO:0044238;GO:0005975;GO:0071704;GO:0008150;GO:0008152GO:0016787;GO:0003824;GO:0016798;GO:0004553;GO:0003674	------	------	PF01055.30;PF21365.1	Glyco_hydro_31_2nd;Glyco_hydro_31_3rd	Glycosyl hydrolases family 31 TIM-barrel domain;Glycosyl hydrolase family 31 C-terminal domain	cytoplasmic
KAF4508723.1	G6O67_005065	Uncharacterized protein	hypothetical protein G6O67_005065 [Ophiocordyceps sinensis]	3.982	1.993	4.81e-05	up	yes	592.92	419.998	396.247	1847.58	1951.76	1811.66	------	------	ENOG410YQPN	S:Function unknown	------	------	------	cytoplasmic
KAF4506225.1	G6O67_006328	Translation machinery-associated protein 20	hypothetical protein G6O67_006328 [Ophiocordyceps sinensis]	2.62	1.39	8.8e-05	up	yes	651.411	632.89	586.4	1696.61	1513.9	1690.15	CC:cytoplasm;CC:cellular_component;CC:cellular anatomical entityMF:organic cyclic compound binding;MF:molecular_function;MF:RNA binding;MF:nucleic acid binding;MF:heterocyclic compound binding;MF:binding	GO:0005737;GO:0005575;GO:0110165GO:0097159;GO:0003674;GO:0003723;GO:0003676;GO:1901363;GO:0005488	ENOG410Y295	S:Function unknown	PF11720.12	Inhibitor_I78	Peptidase inhibitor I78 family	cytoplasmic
KAF4512477.1	G6O67_001613	Protein HMF1	hypothetical protein G6O67_001613 [Ophiocordyceps sinensis]	0.4187	-1.256	0.0001694	down	yes	1606.12	1481.17	1673.49	620	739.654	633.776	------	------	COG0251	J:Translation, ribosomal structure and biogenesis	PF01042.25	Ribonuc_L-PSP	Endoribonuclease L-PSP	cytoplasmic
KAF4512271.1	G6O67_001436	DUF5923 domain-containing protein	hypothetical protein G6O67_001436 [Ophiocordyceps sinensis]	0.38	-1.396	4.57e-07	down	yes	1624.39	1651.94	1604.69	608.881	637.55	608.219	MF:molecular_function;MF:lipid binding;MF:binding	GO:0003674;GO:0008289;GO:0005488	ENOG411014S	S:Function unknown	PF19343.3;PF14613.10	DUF5923;DUF4449	Family of unknown function;Protein of unknown function	cytoplasmic
KAF4504851.1	G6O67_008249	acetyl-CoA C-acetyltransferase	hypothetical protein G6O67_008249 [Ophiocordyceps sinensis]	0.3014	-1.73	1.86e-05	down	yes	1747.72	1581.19	1663.1	509.579	511.792	483.355	MF:catalytic activity;MF:transferase activity;MF:transferase activity, transferring acyl groups;MF:transferase activity, transferring acyl groups other than amino-acyl groups;MF:molecular_function	GO:0003824;GO:0016740;GO:0016746;GO:0016747;GO:0003674	COG0183	S:Function unknown	PF00108.27;PF02803.22	Thiolase_N;Thiolase_C	Thiolase, N-terminal domain;Thiolase, C-terminal domain	cytoplasmic
KAF4512350.1	G6O67_001501	Plectin/eS10 N-terminal domain-containing protein	hypothetical protein G6O67_001501 [Ophiocordyceps sinensis]	0.4164	-1.264	0.0005535	down	yes	1688.85	1503.91	1391.28	659.331	651.129	598.25	CC:ribosome;CC:intracellular non-membrane-bounded organelle;CC:cellular_component;CC:intracellular organelle;CC:non-membrane-bounded organelle;CC:organelle;CC:cellular anatomical entity	GO:0005840;GO:0043232;GO:0005575;GO:0043229;GO:0043228;GO:0043226;GO:0110165	COG5045	J:Translation, ribosomal structure and biogenesis	PF03501.19	S10_plectin	Plectin/S10 domain	cytoplasmic
KAF4511842.1	G6O67_001049	Eliciting plant response-like protein	hypothetical protein G6O67_001049 [Ophiocordyceps sinensis]	0.2337	-2.097	7.79e-06	down	yes	1760.02	1711.16	1772.58	459.941	326.929	438.604	CC:cellular_component;CC:extracellular region;CC:cellular anatomical entity	GO:0005575;GO:0005576;GO:0110165	ENOG4111YGH	S:Function unknown	PF07249.16	Cerato-platanin	Cerato-platanin	extracellular
KAF4513358.1	G6O67_000636	Glycoside hydrolase family 17 protein	hypothetical protein G6O67_000636 [Ophiocordyceps sinensis]	0.03736	-4.742	0.03583	down	yes	797.58	2843.92	2538.66	62.4166	89.531	78.9448	BP:primary metabolic process;BP:carbohydrate metabolic process;BP:organic substance metabolic process;BP:biological_process;BP:metabolic processCC:membrane;CC:cellular_component;CC:cellular anatomical entityMF:hydrolase activity;MF:catalytic activity;MF:hydrolase activity, acting on glycosyl bonds;MF:hydrolase activity, hydrolyzing O-glycosyl compounds;MF:molecular_function	GO:0044238;GO:0005975;GO:0071704;GO:0008150;GO:0008152GO:0016020;GO:0005575;GO:0110165GO:0016787;GO:0003824;GO:0016798;GO:0004553;GO:0003674	COG5309	G:Carbohydrate transport and metabolism	------	------	------	extracellular
KAF4505915.1	G6O67_007815	Major facilitator superfamily (MFS) profile domain-containing protein	hypothetical protein G6O67_007815 [Ophiocordyceps sinensis]	0.4751	-1.074	5.4e-05	down	yes	1392.42	1453.91	1491.64	743.36	677.548	640.171	BP:transport;BP:carbohydrate transport;BP:organic substance transport;BP:biological_process;BP:establishment of localization;BP:localizationCC:membrane;CC:cellular_component;CC:cellular anatomical entityMF:transporter activity;MF:transmembrane transporter activity;MF:molecular_function	GO:0006810;GO:0008643;GO:0071702;GO:0008150;GO:0051234;GO:0051179GO:0016020;GO:0005575;GO:0110165GO:0005215;GO:0022857;GO:0003674	ENOG410XNQK	S:Function unknown	PF00083.28;PF07690.20	Sugar_tr;MFS_1	Sugar;Major Facilitator Superfamily	cytoplasmic
KAF4509181.1	G6O67_005469	NAD(P)-binding domain-containing protein	hypothetical protein G6O67_005469 [Ophiocordyceps sinensis]	0.3313	-1.594	0.01013	down	yes	1085.5	1764.11	1745.66	495.342	517.892	509.147	------	------	COG0702	S:Function unknown	PF13460.10	NAD_binding_10	NA	extracellular
KAF4511428.1	G6O67_003230	Hyaluronan/mRNA-binding protein domain-containing protein	hypothetical protein G6O67_003230 [Ophiocordyceps sinensis]	0.4728	-1.081	8.43e-05	down	yes	1378.04	1452.42	1303.8	660.805	667.556	626.308	CC:cytoplasm;CC:cellular_component;CC:cellular anatomical entityMF:organic cyclic compound binding;MF:molecular_function;MF:RNA binding;MF:nucleic acid binding;MF:heterocyclic compound binding;MF:binding	GO:0005737;GO:0005575;GO:0110165GO:0097159;GO:0003674;GO:0003723;GO:0003676;GO:1901363;GO:0005488	ENOG41121UV	S:Function unknown	PF09598.14	Stm1_N	Stm1	cytoplasmic
KAF4505977.1	G6O67_006108	Carboxypeptidase	hypothetical protein G6O67_006108 [Ophiocordyceps sinensis]	0.2341	-2.095	0.0005716	down	yes	1865.98	1522.41	1470.79	401.142	376.313	360.198	BP:primary metabolic process;BP:organonitrogen compound metabolic process;BP:protein metabolic process;BP:macromolecule metabolic process;BP:organic substance metabolic process;BP:nitrogen compound metabolic process;BP:biological_process;BP:metabolic process;BP:proteolysisMF:molecular_function;MF:exopeptidase activity;MF:hydrolase activity;MF:carboxypeptidase activity;MF:catalytic activity, actin…	GO:0044238;GO:1901564;GO:0019538;GO:0043170;GO:0071704;GO:0006807;GO:0008150;GO:0008152;GO:0006508GO:0003674;GO:0008238;GO:0016787;GO:0004180;GO:0140096;GO:0017171;GO:0004185;GO:0070008;GO:0008233;GO:0003824;GO:0008236	COG2939	E:Amino acid transport and metabolism	PF00450.26	Peptidase_S10	Serine carboxypeptidase	vacuolar
KAF4504087.1	G6O67_008701	Carboxypeptidase	hypothetical protein G6O67_008701 [Ophiocordyceps sinensis]	0.1919	-2.382	1.08e-06	down	yes	1675.75	1706.8	1615.66	320.34	306.615	332.306	BP:primary metabolic process;BP:organonitrogen compound metabolic process;BP:protein metabolic process;BP:macromolecule metabolic process;BP:organic substance metabolic process;BP:nitrogen compound metabolic process;BP:biological_process;BP:metabolic process;BP:proteolysisMF:molecular_function;MF:exopeptidase activity;MF:hydrolase activity;MF:carboxypeptidase activity;MF:catalytic activity, actin…	GO:0044238;GO:1901564;GO:0019538;GO:0043170;GO:0071704;GO:0006807;GO:0008150;GO:0008152;GO:0006508GO:0003674;GO:0008238;GO:0016787;GO:0004180;GO:0140096;GO:0017171;GO:0004185;GO:0070008;GO:0008233;GO:0003824;GO:0008236	COG2939	H:Coenzyme transport and metabolism	PF00450.26	Peptidase_S10	Serine carboxypeptidase	vacuolar
KAF4510727.1	G6O67_002597	Dipeptidyl-peptidase V	hypothetical protein G6O67_002597 [Ophiocordyceps sinensis]	0.4493	-1.154	0.0007364	down	yes	1523.35	1313.43	1267.2	623.664	639.968	580.47	BP:metabolic process;BP:macromolecular complex subunit organization;BP:nitrogen compound metabolic process;BP:cellular component organization or biogenesis;BP:protein-DNA complex subunit organization;BP:chromatin organization;BP:cellular component organization;BP:organic substance metabolic process;BP:proteolysis;BP:cellular process;BP:biological_process;BP:organonitrogen compound metabolic proce…	GO:0008152;GO:0043933;GO:0006807;GO:0071840;GO:0071824;GO:0006325;GO:0016043;GO:0071704;GO:0006508;GO:0009987;GO:0008150;GO:1901564;GO:0044238;GO:0019538;GO:0043170GO:0031248;GO:0043229;GO:0043227;GO:0043226;GO:0000123;GO:0005634;GO:0110165;GO:1902493;GO:1902494;GO:1990234;GO:0032991;GO:0043231;GO:0005575GO:0003674;GO:0005488;GO:0008233;GO:0008236;GO:0016787;GO:0017171;GO:0140096;GO:0003824;GO:00…	COG1506	E:Amino acid transport and metabolism	PF00326.25	Peptidase_S9	Prolyl oligopeptidase family	mitochondrial
KAF4509698.1	G6O67_003841	Killer toxin Kp4 domain-containing protein	hypothetical protein G6O67_003841 [Ophiocordyceps sinensis]	0.04108	-4.605	0.0005728	down	yes	2243.1	1687.42	1712.33	72.6587	74.935	84.2126	CC:cellular_component;CC:extracellular region;CC:cellular anatomical entity	GO:0005575;GO:0005576;GO:0110165	ENOG410YT5F;ENOG410YTT2	S:Function unknown;	PF09044.14	Kp4	Kp4	cytoplasmic
KAF4507281.1	G6O67_005938	Perilipin MPL1-like protein	hypothetical protein G6O67_005938 [Ophiocordyceps sinensis]	0.0984	-3.345	0.006121	down	yes	2378.07	1544.14	1411.19	173.787	199.826	151.169	------	------	ENOG4111X9T	S:Function unknown	PF17316.6	Perilipin_2	Perilipin protein	cytoplasmic
KAF4507165.1	G6O67_005832	Band 7 domain-containing protein	hypothetical protein G6O67_005832 [Ophiocordyceps sinensis]	0.223	-2.165	4.95e-05	down	yes	1496	1499.3	1691.65	366.76	343.418	334.911	CC:cellular_component;CC:membrane;CC:cellular anatomical entity;CC:plasma membrane	GO:0005575;GO:0016020;GO:0110165;GO:0005886	COG0330	O:Posttranslational modification, protein turnover, chaperones	PF01145.29	Band_7	SPFH domain / Band 7 family	cytoplasmic
KAF4510638.1	G6O67_002513	Cystathionine gamma-lyase	hypothetical protein G6O67_002513 [Ophiocordyceps sinensis]	0.4375	-1.193	0.0003592	down	yes	1404.83	1315.35	1256.9	490.533	665.93	583.346	BP:carboxylic acid metabolic process;BP:nitrogen compound metabolic process;BP:small molecule metabolic process;BP:serine family amino acid metabolic process;BP:homocysteine metabolic process;BP:cellular amino acid metabolic process;BP:organic substance metabolic process;BP:alpha-amino acid metabolic process;BP:sulfur amino acid metabolic process;BP:cellular process;BP:biological_process;BP:metab…	GO:0019752;GO:0006807;GO:0044281;GO:0009069;GO:0050667;GO:0006520;GO:0071704;GO:1901605;GO:0000096;GO:0009987;GO:0008150;GO:0008152;GO:0043436;GO:0044238;GO:1901564;GO:0006082;GO:0009092;GO:0044237;GO:0006534;GO:0019346;GO:0006790GO:0005488;GO:0070279;GO:0003674;GO:1901363;GO:0043168;GO:0016829;GO:0043167;GO:0036094;GO:0003824;GO:0019842;GO:0097159;GO:0030170	COG0626	S:Function unknown	PF01053.24;PF00155.25;PF00266.23;PF01041.21	Cys_Met_Meta_PP;Aminotran_1_2;Aminotran_5;DegT_DnrJ_EryC1	Cys/Met metabolism PLP-dependent enzyme;Aminotransferase class I and II;Aminotransferase class-V;DegT/DnrJ/EryC1/StrS aminotransferase family	cytoplasmic
KAF4513584.1	G6O67_000837	Gamma interferon inducible lysosomal thiol reductase GILT	hypothetical protein G6O67_000837 [Ophiocordyceps sinensis]	0.1433	-2.803	5.14e-06	down	yes	1578.32	1612.68	1715.73	237.856	213.929	251.179	CC:membrane;CC:cellular_component;CC:cellular anatomical entityMF:catalytic activity;MF:oxidoreductase activity, acting on a sulfur group of donors, disulfide as acceptor;MF:molecular_function;MF:oxidoreductase activity, acting on a sulfur group of donors;MF:oxidoreductase activity	GO:0016020;GO:0005575;GO:0110165GO:0003824;GO:0016671;GO:0003674;GO:0016667;GO:0016491	ENOG4111SZ4	S:Function unknown	PF03227.20	GILT	Gamma interferon inducible lysosomal thiol reductase	plasma membrane
KAF4513415.1	G6O67_000688	Nitronate monooxygenase domain-containing protein	hypothetical protein G6O67_000688 [Ophiocordyceps sinensis]	0.4497	-1.153	0.0001374	down	yes	1349.19	1191.44	1322.54	591.956	581.042	564.226	MF:monooxygenase activity;MF:dioxygenase activity;MF:oxidoreductase activity, acting on single donors with incorporation of molecular oxygen, incorporation of one atom of oxyge;MF:oxidoreductase activity, acting on single donors with incorporation of molecular oxygen;MF:catalytic activity;MF:molecular_function;MF:nitronate monooxygenase activity;MF:oxidoreductase activity	GO:0004497;GO:0051213;GO:0016703;GO:0016701;GO:0003824;GO:0003674;GO:0018580;GO:0016491	COG2070	S:Function unknown	PF03060.19;PF00478.29	NMO;IMPDH	Nitronate monooxygenase;IMP dehydrogenase / GMP reductase domain	peroxisomal
KAF4513352.1	G6O67_000630	dihydroorotase	hypothetical protein G6O67_000630 [Ophiocordyceps sinensis]	0.3831	-1.384	0.01584	down	yes	1739.55	1102.99	1159.57	469.15	544.441	519.786	BP:pyrimidine nucleotide biosynthetic process;BP:ribonucleotide metabolic process;BP:pyrimidine ribonucleoside monophosphate metabolic process;BP:pyrimidine ribonucleotide metabolic process;BP:ribose phosphate biosynthetic process;BP:ribonucleotide biosynthetic process;BP:ribonucleoside monophosphate metabolic process;BP:nucleotide metabolic process;BP:pyrimidine-containing compound biosynthetic …	GO:0006221;GO:0009259;GO:0009173;GO:0009218;GO:0046390;GO:0009260;GO:0009161;GO:0009117;GO:0072528;GO:0044249;GO:0034641;GO:0006807;GO:0009130;GO:0046112;GO:1901576;GO:1901362;GO:0046049;GO:1901360;GO:0072527;GO:0006220;GO:0006222;GO:0019856;GO:0009174;GO:0006206;GO:0044205;GO:0071704;GO:0009124;GO:0018130;GO:0009165;GO:0019693;GO:0006139;GO:0009156;GO:0009987;GO:0006725;GO:0009220;GO:0009058;GO:…	COG0418	F:Nucleotide transport and metabolism	PF04909.18	Amidohydro_2	Amidohydrolase	cytoplasmic
KAF4512509.1	G6O67_001640	Superoxide dismutase copper/zinc binding domain-containing protein	hypothetical protein G6O67_001640 [Ophiocordyceps sinensis]	0.08908	-3.489	3.78e-05	down	yes	1818.11	1562.66	1642.84	159.21	166.857	121.425	BP:cellular metabolic process;BP:cellular process;BP:reactive oxygen species metabolic process;BP:superoxide metabolic process;BP:metabolic process;BP:biological_processMF:cation binding;MF:ion binding;MF:molecular_function;MF:metal ion binding;MF:binding	GO:0044237;GO:0009987;GO:0072593;GO:0006801;GO:0008152;GO:0008150GO:0043169;GO:0043167;GO:0003674;GO:0046872;GO:0005488	ENOG4111R1X	S:Function unknown	------	------	------	mitochondrial
KAF4510971.1	G6O67_002814	Glycosyl hydrolase 92	hypothetical protein G6O67_002814 [Ophiocordyceps sinensis]	0.1561	-2.679	4.07e-06	down	yes	1608.26	1589.03	1487.34	242.632	253.18	235.366	BP:carbohydrate metabolic process;BP:primary metabolic process;BP:organic substance metabolic process;BP:metabolic process;BP:biological_processMF:hydrolase activity;MF:catalytic activity;MF:carbohydrate binding;MF:hydrolase activity, acting on glycosyl bonds;MF:molecular_function;MF:binding	GO:0005975;GO:0044238;GO:0071704;GO:0008152;GO:0008150GO:0016787;GO:0003824;GO:0030246;GO:0016798;GO:0003674;GO:0005488	COG3537	S:Function unknown	PF07971.16;PF17678.5	Glyco_hydro_92;Glyco_hydro_92N	Glycosyl hydrolase family 92 catalytic domain;Glycosyl hydrolase family 92 N-terminal domain	ER
KAF4512675.1	G6O67_000025	GH64 domain-containing protein	hypothetical protein G6O67_000025 [Ophiocordyceps sinensis]	0.09219	-3.439	2.32e-06	down	yes	1719.63	1636.27	1593.47	154.685	142.592	159.029	------	------	ENOG41117B1	S:Function unknown	PF16483.9	Glyco_hydro_64	Beta-1,3-glucanase	cytoplasmic
KAF4513132.1	G6O67_000444	Copper acquisition factor BIM1-like domain-containing protein	hypothetical protein G6O67_000444 [Ophiocordyceps sinensis]	0.04517	-4.468	0.04377	down	yes	2355.23	2144.16	588.943	83.7488	66.7018	79.3894	CC:cellular_component;CC:membrane;CC:cellular anatomical entity	GO:0005575;GO:0016020;GO:0110165	ENOG4111S6R	S:Function unknown	PF20238.2	BIM1-like_dom	Copper acquisition factor BIM1-like	cytoplasmic
KAF4503954.1	G6O67_008580	Malate dehydrogenase	hypothetical protein G6O67_008580 [Ophiocordyceps sinensis]	0.2294	-2.124	0.0009787	down	yes	1181.73	1576.78	1545.91	301.664	351.205	334.723	------	------	ENOG410YMHN	S:Function unknown	PF11937.12	DUF3455	Protein of unknown function	extracellular
KAF4507133.1	G6O67_005801	KOW domain-containing protein	hypothetical protein G6O67_005801 [Ophiocordyceps sinensis]	0.4759	-1.071	5.94e-06	down	yes	1181.54	1189.63	1200.82	583.324	528.855	587.579	BP:cellular biosynthetic process;BP:cellular nitrogen compound metabolic process;BP:nitrogen compound metabolic process;BP:organic substance biosynthetic process;BP:cellular nitrogen compound biosynthetic process;BP:peptide biosynthetic process;BP:organic substance metabolic process;BP:amide biosynthetic process;BP:cellular process;BP:biosynthetic process;BP:macromolecule biosynthetic process;BP:…	GO:0044249;GO:0034641;GO:0006807;GO:1901576;GO:0044271;GO:0043043;GO:0071704;GO:0043604;GO:0009987;GO:0009058;GO:0009059;GO:0008150;GO:0008152;GO:1901564;GO:0044238;GO:0043603;GO:1901566;GO:0019538;GO:0044237;GO:0043170;GO:0006518;GO:0006412GO:0015934;GO:0044391;GO:0032991;GO:1990904;GO:0005575GO:0003674;GO:0005488;GO:0003676;GO:1901363;GO:0005198;GO:0003735;GO:0097159;GO:0003723	COG0198	J:Translation, ribosomal structure and biogenesis	PF16906.9;PF00467.33	Ribosomal_L26;KOW	Ribosomal proteins L26 eukaryotic, L24P archaeal;KOW motif	mitochondrial
KAF4509489.1	G6O67_003660	Peptidase A1 domain-containing protein	hypothetical protein G6O67_003660 [Ophiocordyceps sinensis]	0.1415	-2.821	0.0001409	down	yes	1415.39	1682.49	1410.09	203.293	233.415	201.087	BP:primary metabolic process;BP:organonitrogen compound metabolic process;BP:protein metabolic process;BP:macromolecule metabolic process;BP:organic substance metabolic process;BP:nitrogen compound metabolic process;BP:biological_process;BP:metabolic process;BP:proteolysisMF:molecular_function;MF:endopeptidase activity;MF:hydrolase activity;MF:aspartic-type endopeptidase activity;MF:catalytic act…	GO:0044238;GO:1901564;GO:0019538;GO:0043170;GO:0071704;GO:0006807;GO:0008150;GO:0008152;GO:0006508GO:0003674;GO:0004175;GO:0016787;GO:0004190;GO:0003824;GO:0140096;GO:0070001;GO:0008233	ENOG410YF54	S:Function unknown	PF00026.27	Asp	Eukaryotic aspartyl protease	vacuolar
KAF4506520.1	G6O67_006598	WD40 repeat-like-containing domain protein	hypothetical protein G6O67_006598 [Ophiocordyceps sinensis]	2.255	1.173	2.11e-05	up	yes	491.9	544.078	510.828	1157.89	1206.09	1124.7	------	------	ENOG410XQ73	S:Function unknown	PF14033.10;PF00400.36;PF21666.1;PF12894.11;PF20426.2	DUF4246;WD40;DUF4246_N;ANAPC4_WD40;NBCH_WD40	Protein of unknown function;WD domain, G-beta repeat;Domain of unknown function DUF4246, N-terminal;Anaphase-promoting complex subunit 4 WD40 domain;Neurobeachin beta propeller domain	cytoplasmic
KAF4506758.1	G6O67_006807	Elongation factor 1-beta	hypothetical protein G6O67_006807 [Ophiocordyceps sinensis]	3.347	1.743	0.006218	up	yes	122.82	511.577	516.527	1501.74	1143.03	1207.27	CC:macromolecular complex;CC:cellular_component;CC:eukaryotic translation elongation factor 1 complexMF:translation regulator activity, nucleic acid binding;MF:nucleic acid binding;MF:organic cyclic compound binding;MF:translation factor activity, RNA binding;MF:molecular_function;MF:binding;MF:translation regulator activity;MF:translation elongation factor activity;MF:heterocyclic compound bindi…	GO:0032991;GO:0005575;GO:0005853GO:0090079;GO:0003676;GO:0097159;GO:0008135;GO:0003674;GO:0005488;GO:0045182;GO:0003746;GO:1901363	COG2092	J:Translation, ribosomal structure and biogenesis	PF00736.23;PF10587.13	EF1_GNE;EF-1_beta_acid	EF-1 guanine nucleotide exchange domain;Eukaryotic elongation factor 1 beta central acidic region	ER
KAF4508925.1	G6O67_005246	DNase1 protein	hypothetical protein G6O67_005246 [Ophiocordyceps sinensis]	0.04405	-4.505	0.02998	down	yes	672.597	2119.56	1954.74	26.1371	136.623	46.3275	------	------	ENOG410XVUS	S:Function unknown	------	------	------	cytoplasmic
KAF4505044.1	G6O67_007038	HMG box domain-containing protein	hypothetical protein G6O67_007038 [Ophiocordyceps sinensis]	0.1741	-2.522	1.6e-05	down	yes	1415.77	1468.38	1310.51	231.22	248.947	250.329	CC:intracellular membrane-bounded organelle;CC:nucleus;CC:cellular_component;CC:intracellular organelle;CC:membrane-bounded organelle;CC:organelle;CC:cellular anatomical entityMF:organic cyclic compound binding;MF:heterocyclic compound binding;MF:molecular_function;MF:binding;MF:nucleic acid binding;MF:DNA binding	GO:0043231;GO:0005634;GO:0005575;GO:0043229;GO:0043227;GO:0043226;GO:0110165GO:0097159;GO:1901363;GO:0003674;GO:0005488;GO:0003676;GO:0003677	COG5648	B:Chromatin structure and dynamics	PF00505.23;PF09011.14	HMG_box;HMG_box_2	HMG;HMG-box domain	nuclear
KAF4513308.1	G6O67_000596	Glutathione S-transferase	hypothetical protein G6O67_000596 [Ophiocordyceps sinensis]	0.1023	-3.289	0.0002737	down	yes	1267.7	1640.71	1434.45	156.838	149.362	138.225	MF:catalytic activity;MF:transferase activity;MF:molecular_function	GO:0003824;GO:0016740;GO:0003674	COG0625	O:Posttranslational modification, protein turnover, chaperones	PF02798.24;PF13409.10;PF00043.29;PF13417.10;PF14497.10;PF13410.10	GST_N;GST_N_2;GST_C;GST_N_3;GST_C_3;GST_C_2	Glutathione S-transferase, N-terminal domain;Glutathione S-transferase, N-terminal domain;Glutathione S-transferase, C-terminal domain;Glutathione S-transferase, N-terminal domain;Glutathione S-transferase, C-terminal domain;Glutathione S-transferase, C-terminal domain	cytoplasmic
KAF4511498.1	G6O67_003289	beta-glucosidase	hypothetical protein G6O67_003289 [Ophiocordyceps sinensis]	0.06431	-3.959	2.65e-07	down	yes	1424.49	1474.8	1490.11	96.4257	93.212	92.6454	BP:cellulose metabolic process;BP:cellulose catabolic process;BP:glucan catabolic process;BP:glucan metabolic process;BP:organic substance catabolic process;BP:organic substance metabolic process;BP:polysaccharide catabolic process;BP:biological_process;BP:metabolic process;BP:catabolic process;BP:macromolecule catabolic process;BP:beta-glucan metabolic process;BP:primary metabolic process;BP:car…	GO:0030243;GO:0030245;GO:0009251;GO:0044042;GO:1901575;GO:0071704;GO:0000272;GO:0008150;GO:0008152;GO:0009056;GO:0009057;GO:0051273;GO:0044238;GO:0005975;GO:0051275;GO:0005976;GO:0016052;GO:0043170GO:0015926;GO:0016798;GO:0102483;GO:0003674;GO:0008422;GO:0016787;GO:0003824;GO:0004553	COG1472	U:Intracellular trafficking, secretion, and vesicular transport	PF01915.26;PF00933.25;PF14310.10	Glyco_hydro_3_C;Glyco_hydro_3;Fn3-like	Glycosyl hydrolase family 3 C-terminal domain;Glycosyl hydrolase family 3 N terminal domain;Fibronectin type III-like domain	vacuolar
KAF4505507.1	G6O67_007449	Cupin type-1 domain-containing protein	hypothetical protein G6O67_007449 [Ophiocordyceps sinensis]	0.3829	-1.385	5.1e-06	down	yes	1140.12	1144.05	1084.64	424.362	418.564	447.145	BP:organic substance metabolic process;BP:organic acid metabolic process;BP:dicarboxylic acid metabolic process;BP:cellular metabolic process;BP:cellular process;BP:carboxylic acid metabolic process;BP:oxalate metabolic process;BP:nitrogen compound metabolic process;BP:metabolic process;BP:oxoacid metabolic process;BP:biological_process;BP:small molecule metabolic processMF:cation binding;MF:ion …	GO:0071704;GO:0006082;GO:0043648;GO:0044237;GO:0009987;GO:0019752;GO:0033609;GO:0006807;GO:0008152;GO:0043436;GO:0008150;GO:0044281GO:0043169;GO:0043167;GO:0003674;GO:0005488;GO:0046872	COG2140	F:Nucleotide transport and metabolism	PF00190.26;PF07883.15;PF05899.16;PF02311.23	Cupin_1;Cupin_2;Cupin_3;AraC_binding	Cupin;Cupin domain;EutQ-like cupin domain;AraC-like ligand binding domain	cytoplasmic
KAF4509390.1	G6O67_003566	Phosphoesterase	hypothetical protein G6O67_003566 [Ophiocordyceps sinensis]	0.33	-1.599	4.26e-05	down	yes	1141.37	1188.99	1081.07	330.684	413.867	381.388	MF:hydrolase activity;MF:molecular_function;MF:hydrolase activity, acting on ester bonds;MF:catalytic activity	GO:0016787;GO:0003674;GO:0016788;GO:0003824	COG3511	M:Cell wall/membrane/envelope biogenesis	PF04185.18	Phosphoesterase	Phosphoesterase family	extracellular
KAF4510029.1	G6O67_001955	Stress-response A/B barrel domain-containing protein	hypothetical protein G6O67_001955 [Ophiocordyceps sinensis]	0.4773	-1.067	0.007228	down	yes	766.729	1063.64	1062.3	477.484	431.494	471.557	------	------	ENOG410YY5G	S:Function unknown	PF07876.16	Dabb	Stress responsive A/B Barrel Domain	cytoplasmic
KAF4510269.1	G6O67_002170	Glutamate carboxypeptidase 2	hypothetical protein G6O67_002170 [Ophiocordyceps sinensis]	0.4979	-1.006	0.002825	down	yes	1008.78	1000.09	795.879	430.049	483.817	482.527	CC:membrane;CC:cellular_component;CC:cellular anatomical entityMF:hydrolase activity;MF:carboxypeptidase activity;MF:catalytic activity;MF:catalytic activity, acting on a protein;MF:exopeptidase activity;MF:molecular_function;MF:metallopeptidase activity;MF:peptidase activity	GO:0016020;GO:0005575;GO:0110165GO:0016787;GO:0004180;GO:0003824;GO:0140096;GO:0008238;GO:0003674;GO:0008237;GO:0008233	COG2234	J:Translation, ribosomal structure and biogenesis	PF04253.19;PF04389.21;PF02225.26	TFR_dimer;Peptidase_M28;PA	Transferrin receptor-like dimerisation domain;Peptidase family M28;PA domain	plasma membrane
KAF4511796.1	G6O67_001006	FAD dependent oxidoreductase domain-containing protein	hypothetical protein G6O67_001006 [Ophiocordyceps sinensis]	0.3783	-1.402	0.0002749	down	yes	905.824	986.597	1039.53	360.717	429.72	318.836	MF:catalytic activity;MF:molecular_function;MF:oxidoreductase activity	GO:0003824;GO:0003674;GO:0016491	COG0665	E:Amino acid transport and metabolism	PF01266.28	DAO	FAD dependent oxidoreductase	peroxisomal
KAF4504244.1	G6O67_008420	Mitochondrial processing peptidase beta subunit	hypothetical protein G6O67_008420 [Ophiocordyceps sinensis]	0.4719	-1.083	0.007747	down	yes	957.535	892.974	848.551	592.444	281.723	399.491	BP:primary metabolic process;BP:organonitrogen compound metabolic process;BP:protein metabolic process;BP:macromolecule metabolic process;BP:organic substance metabolic process;BP:nitrogen compound metabolic process;BP:biological_process;BP:metabolic process;BP:proteolysisMF:molecular_function;MF:endopeptidase activity;MF:cation binding;MF:hydrolase activity;MF:ion binding;MF:catalytic activity, …	GO:0044238;GO:1901564;GO:0019538;GO:0043170;GO:0071704;GO:0006807;GO:0008150;GO:0008152;GO:0006508GO:0003674;GO:0004175;GO:0043169;GO:0016787;GO:0043167;GO:0140096;GO:0003824;GO:0004222;GO:0005488;GO:0008233;GO:0046872;GO:0008237	COG0612	J:Translation, ribosomal structure and biogenesis	PF00675.24;PF05193.25	Peptidase_M16;Peptidase_M16_C	Insulinase;Peptidase M16 inactive domain	mitochondrial
KAF4505210.1	G6O67_007182	Subtilisin-like protease Pr1A	hypothetical protein G6O67_007182 [Ophiocordyceps sinensis]	0.3549	-1.495	0.00054	down	yes	877.313	1010.57	1016.21	427.462	302.128	301.085	BP:organic substance metabolic process;BP:organonitrogen compound metabolic process;BP:protein metabolic process;BP:macromolecule metabolic process;BP:nitrogen compound metabolic process;BP:biological_process;BP:metabolic process;BP:proteolysis;BP:primary metabolic processCC:cellular_component;CC:cellular anatomical entityMF:serine-type endopeptidase activity;MF:endopeptidase activity;MF:hydrolas…	GO:0071704;GO:1901564;GO:0019538;GO:0043170;GO:0006807;GO:0008150;GO:0008152;GO:0006508;GO:0044238GO:0005575;GO:0110165GO:0004252;GO:0004175;GO:0016787;GO:0017171;GO:0140096;GO:0003824;GO:0003674;GO:0008233;GO:0008236	COG1404	S:Function unknown	PF00082.26;PF05922.20	Peptidase_S8;Inhibitor_I9	Subtilase family;Peptidase inhibitor I9	extracellular
KAF4509054.1	G6O67_005362	Ankyrin repeat domain containing protein	hypothetical protein G6O67_005362 [Ophiocordyceps sinensis]	0.2823	-1.825	0.0003026	down	yes	964.453	1004.66	1067.13	214.544	392.29	250.419	------	------	COG0666	Q:Secondary metabolites biosynthesis, transport and catabolism	PF12796.11;PF00023.34;PF13637.10;PF13857.10	Ank_2;Ank;Ank_4;Ank_5	Ankyrin repeats;Ankyrin repeat;Ankyrin repeats;Ankyrin repeats	cytoplasmic
KAF4510449.1	G6O67_002335	chitinase	hypothetical protein G6O67_002335 [Ophiocordyceps sinensis]	0.3175	-1.655	2.97e-05	down	yes	916.415	992.194	1018.79	295.341	318.129	316.063	BP:organic substance metabolic process;BP:carbohydrate metabolic process;BP:lipid metabolic process;BP:primary metabolic process;BP:biological_process;BP:metabolic processMF:hydrolase activity;MF:carbohydrate derivative binding;MF:phosphoric diester hydrolase activity;MF:hydrolase activity, acting on glycosyl bonds;MF:phosphoric ester hydrolase activity;MF:catalytic activity;MF:molecular_function…	GO:0071704;GO:0005975;GO:0006629;GO:0044238;GO:0008150;GO:0008152GO:0016787;GO:0097367;GO:0008081;GO:0016798;GO:0042578;GO:0003824;GO:0003674;GO:0008061;GO:0004553;GO:0004568;GO:0016788;GO:0005488	COG3325	E:Amino acid transport and metabolism	PF00704.32	Glyco_hydro_18	Glycosyl hydrolases family 18	ER
KAF4510227.1	G6O67_002133	Uncharacterized protein	hypothetical protein G6O67_002133 [Ophiocordyceps sinensis]	0.2237	-2.16	1.04e-05	down	yes	1107.3	1014.68	1029.93	223.903	231.849	249.257	------	------	ENOG4110317	S:Function unknown	------	------	------	cytoplasmic
KAF4511561.1	G6O67_003344	Secreted protein	hypothetical protein G6O67_003344 [Ophiocordyceps sinensis]	0.2191	-2.19	0.03592	down	yes	503.486	1294.36	1213.86	238.252	244.367	177.241	------	------	ENOG410Z35D	S:Function unknown	------	------	------	extracellular
KAF4505668.1	G6O67_007591	Cytochrome b5 heme-binding domain-containing protein	hypothetical protein G6O67_007591 [Ophiocordyceps sinensis]	0.4207	-1.249	0.0003261	down	yes	913.489	873.303	791.178	404.874	357.794	321.887	MF:anion binding;MF:carbohydrate derivative binding;MF:organic cyclic compound binding;MF:nucleotide binding;MF:small molecule binding;MF:catalytic activity;MF:molecular_function;MF:nucleoside phosphate binding;MF:FMN binding;MF:binding;MF:ion binding;MF:heterocyclic compound binding;MF:ribonucleotide binding;MF:oxidoreductase activity	GO:0043168;GO:0097367;GO:0097159;GO:0000166;GO:0036094;GO:0003824;GO:0003674;GO:1901265;GO:0010181;GO:0005488;GO:0043167;GO:1901363;GO:0032553;GO:0016491	COG1053;COG5274	C:Energy production and conversion;	PF00890.28;PF00173.32;PF01266.28;PF12831.11;PF13450.10;PF07992.18	FAD_binding_2;Cyt-b5;DAO;FAD_oxidored;NAD_binding_8;Pyr_redox_2	FAD binding domain;Cytochrome b5-like Heme/Steroid binding domain;FAD dependent oxidoreductase;FAD dependent oxidoreductase;NA;Pyridine nucleotide-disulphide oxidoreductase	extracellular
KAF4512573.1	G6O67_001693	Uncharacterized protein	hypothetical protein G6O67_001693 [Ophiocordyceps sinensis]	0.289	-1.791	0.0006554	down	yes	1027.86	1000.99	811.603	299.906	242.842	278.063	------	------	------	------	------	------	------	extracellular
KAF4506092.1	G6O67_006211	CN hydrolase domain-containing protein	hypothetical protein G6O67_006211 [Ophiocordyceps sinensis]	0.198	-2.336	2.22e-06	down	yes	1026.97	1022.15	965.125	198.697	200.756	197.267	BP:cyanide metabolic process;BP:cellular catabolic process;BP:cellular nitrogen compound metabolic process;BP:nitrogen compound metabolic process;BP:organic substance catabolic process;BP:cyanide catabolic process;BP:organic substance metabolic process;BP:cellular process;BP:biological_process;BP:metabolic process;BP:catabolic process;BP:organonitrogen compound catabolic process;BP:organonitrogen…	GO:0019499;GO:0044248;GO:0034641;GO:0006807;GO:1901575;GO:0019500;GO:0071704;GO:0009987;GO:0008150;GO:0008152;GO:0009056;GO:1901565;GO:1901564;GO:0044270;GO:0044237GO:0003674;GO:0016829;GO:0016740;GO:0016746;GO:0000257;GO:0016787;GO:0003824;GO:0016836;GO:0016835;GO:0016810;GO:0016815;GO:0030196	COG0388	S:Function unknown	PF00795.26	CN_hydrolase	Carbon-nitrogen hydrolase	cytoplasmic
KAF4505978.1	G6O67_006109	Palmitoyl-protein thioesterase 1	hypothetical protein G6O67_006109 [Ophiocordyceps sinensis]	0.3698	-1.435	0.001586	down	yes	924.636	774.029	829.478	288.124	414.633	232.142	MF:hydrolase activity;MF:thiolester hydrolase activity;MF:palmitoyl hydrolase activity;MF:catalytic activity, acting on a protein;MF:hydrolase activity, acting on ester bonds;MF:catalytic activity;MF:molecular_function;MF:palmitoyl	GO:0016787;GO:0016790;GO:0098599;GO:0140096;GO:0016788;GO:0003824;GO:0003674;GO:0008474	COG1075	U:Intracellular trafficking, secretion, and vesicular transport	PF02089.19	Palm_thioest	Palmitoyl protein thioesterase	ER
KAF4508179.1	G6O67_004592	Hydantoinase	hypothetical protein G6O67_004592 [Ophiocordyceps sinensis]	2.054	1.038	0.001665	up	yes	435.205	334.567	357.232	816.456	685.992	812.524	MF:hydrolase activity;MF:molecular_function;MF:catalytic activity	GO:0016787;GO:0003674;GO:0003824	COG3535	S:Function unknown	PF20906.1;PF06032.16;PF05378.17;PF01968.22	DUF917_C;DUF917;Hydant_A_N;Hydantoinase_A	Protein of unknown function DUF917, C-terminal;Protein of unknown function;Hydantoinase/oxoprolinase N-terminal region;Hydantoinase/oxoprolinase	cytoplasmic
KAF4503827.1	G6O67_008768	Probable dipeptidyl-aminopeptidase B	hypothetical protein G6O67_008768 [Ophiocordyceps sinensis]	0.3586	-1.48	0.000395	down	yes	930.294	765.447	822.6	313.696	305.864	283.413	BP:nitrogen compound metabolic process;BP:organic substance metabolic process;BP:proteolysis;BP:biological_process;BP:metabolic process;BP:primary metabolic process;BP:organonitrogen compound metabolic process;BP:protein metabolic process;BP:macromolecule metabolic processCC:organelle membrane;CC:membrane;CC:vacuolar membrane;CC:cellular anatomical entity;CC:bounding membrane of organelle;CC:cell…	GO:0006807;GO:0071704;GO:0006508;GO:0008150;GO:0008152;GO:0044238;GO:1901564;GO:0019538;GO:0043170GO:0031090;GO:0016020;GO:0005774;GO:0110165;GO:0098588;GO:0005575GO:0004177;GO:0008239;GO:0008238;GO:0003674;GO:0008233;GO:0008236;GO:0016787;GO:0017171;GO:0140096;GO:0003824	COG1506	U:Intracellular trafficking, secretion, and vesicular transport	PF00930.25;PF00326.25	DPPIV_N;Peptidase_S9	Dipeptidyl peptidase IV;Prolyl oligopeptidase family	cytoplasmic
KAF4504907.1	G6O67_008300	Glycoside hydrolase family 92 protein	hypothetical protein G6O67_008300 [Ophiocordyceps sinensis]	0.1527	-2.711	3.5e-06	down	yes	973.431	1007.18	934.251	132.679	162.612	149.794	BP:organic substance metabolic process;BP:biological_process;BP:metabolic process;BP:primary metabolic process;BP:carbohydrate metabolic processMF:NAD binding;MF:carbohydrate binding;MF:molecular_function;MF:binding;MF:nucleotide binding;MF:heterocyclic compound binding;MF:nucleoside phosphate binding;MF:anion binding;MF:cation binding;MF:ion binding;MF:transferase activity;MF:purine nucleotide b…	GO:0071704;GO:0008150;GO:0008152;GO:0044238;GO:0005975GO:0051287;GO:0030246;GO:0003674;GO:0005488;GO:0000166;GO:1901363;GO:1901265;GO:0043168;GO:0043169;GO:0043167;GO:0016740;GO:0017076;GO:0046872;GO:0016787;GO:0140096;GO:0036094;GO:0003824;GO:0036054;GO:0036055;GO:0030554;GO:0097159;GO:0016810;GO:0016811;GO:0070403	COG3537	G:Carbohydrate transport and metabolism	PF07971.16;PF17678.5	Glyco_hydro_92;Glyco_hydro_92N	Glycosyl hydrolase family 92 catalytic domain;Glycosyl hydrolase family 92 N-terminal domain	extracellular
KAF4508282.1	G6O67_004686	LysM domain-containing protein	hypothetical protein G6O67_004686 [Ophiocordyceps sinensis]	0.04185	-4.579	0.0009703	down	yes	850.664	1255.05	1108	50.5253	35.2154	48.7445	------	------	ENOG4112366;COG0741;COG1388	S:Function unknown;M:Cell wall/membrane/envelope biogenesis;M:Cell wall/membrane/envelope biogenesis	PF01476.24	LysM	LysM domain	extracellular
KAF4508467.1	G6O67_004843	ribonuclease T1	hypothetical protein G6O67_004843 [Ophiocordyceps sinensis]	0.2175	-2.201	0.03713	down	yes	449.765	1186.91	1081.24	223.616	173.049	194.375	MF:hydrolase activity;MF:catalytic activity, acting on RNA;MF:nuclease activity;MF:endonuclease activity;MF:lyase activity;MF:ribonuclease activity;MF:endoribonuclease activity;MF:hydrolase activity, acting on ester bonds;MF:catalytic activity;MF:molecular_function;MF:RNA binding;MF:nucleic acid binding;MF:organic cyclic compound binding;MF:ribonuclease T1 activity;MF:heterocyclic compound bindin…	GO:0016787;GO:0140098;GO:0004518;GO:0004519;GO:0016829;GO:0004540;GO:0004521;GO:0016788;GO:0003824;GO:0003674;GO:0003723;GO:0003676;GO:0097159;GO:0046589;GO:1901363;GO:0005488	ENOG411203S	S:Function unknown	------	------	------	extracellular
KAF4505512.1	G6O67_007454	Protease	hypothetical protein G6O67_007454 [Ophiocordyceps sinensis]	0.1755	-2.51	0.003159	down	yes	694.147	1099.3	971.645	173.515	159.055	152.829	BP:organic substance metabolic process;BP:organonitrogen compound metabolic process;BP:primary metabolic process;BP:protein metabolic process;BP:macromolecule metabolic process;BP:biological_process;BP:nitrogen compound metabolic process;BP:metabolic process;BP:proteolysisMF:hydrolase activity;MF:catalytic activity, acting on a protein;MF:catalytic activity;MF:molecular_function;MF:peptidase acti…	GO:0071704;GO:1901564;GO:0044238;GO:0019538;GO:0043170;GO:0008150;GO:0006807;GO:0008152;GO:0006508GO:0016787;GO:0140096;GO:0003824;GO:0003674;GO:0008233	COG0596	D:Cell cycle control, cell division, chromosome partitioning	PF08386.14;PF00561.24	Abhydrolase_4;Abhydrolase_1	TAP-like protein;alpha/beta hydrolase fold	extracellular
KAF4508161.1	G6O67_004576	Asl1-like glycosyl hydrolase catalytic domain-containing protein	hypothetical protein G6O67_004576 [Ophiocordyceps sinensis]	0.3404	-1.555	0.0001725	down	yes	857.503	793.846	768.114	229.612	328.668	265.255	CC:membrane;CC:cellular_component;CC:cellular anatomical entityMF:hydrolase activity;MF:catalytic activity;MF:molecular_function	GO:0016020;GO:0005575;GO:0110165GO:0016787;GO:0003824;GO:0003674	ENOG410XSGW;ENOG410XSGW	K:Transcription;O:Posttranslational modification, protein turnover, chaperones	PF11790.12	Glyco_hydro_cc	Glycosyl hydrolase catalytic core	extracellular
KAF4508005.1	G6O67_004443	WD40 repeat-like-containing domain protein	hypothetical protein G6O67_004443 [Ophiocordyceps sinensis]	2.008	1.006	2.91e-07	up	yes	356.772	354.412	363.999	726.839	720.816	711.306	BP:carboxylic acid metabolic process;BP:cellular biosynthetic process;BP:nitrogen compound metabolic process;BP:small molecule metabolic process;BP:small molecule biosynthetic process;BP:organic substance biosynthetic process;BP:isoleucine metabolic process;BP:cellular amino acid metabolic process;BP:organic substance metabolic process;BP:valine biosynthetic process;BP:isoleucine biosynthetic pro…	GO:0019752;GO:0044249;GO:0006807;GO:0044281;GO:0044283;GO:1901576;GO:0006549;GO:0006520;GO:0071704;GO:0009099;GO:0009097;GO:1901605;GO:1901607;GO:0008652;GO:0009987;GO:0009058;GO:0008150;GO:0008152;GO:0043436;GO:0044238;GO:0006573;GO:1901564;GO:1901566;GO:0006082;GO:0046394;GO:0016053;GO:0044237;GO:0009081;GO:0009082GO:0005488;GO:0043169;GO:0003674;GO:0016491;GO:0016616;GO:0043167;GO:0046872;GO:0…	ENOG410XQN1	S:Function unknown	PF00400.36;PF12894.11;PF20426.2	WD40;ANAPC4_WD40;NBCH_WD40	WD domain, G-beta repeat;Anaphase-promoting complex subunit 4 WD40 domain;Neurobeachin beta propeller domain	mitochondrial
KAF4510742.1	G6O67_002610	60S ribosomal protein L11	hypothetical protein G6O67_002610 [Ophiocordyceps sinensis]	0.4868	-1.039	0.0007781	down	yes	737.678	658.779	772.608	381.383	308.279	366.219	BP:cellular biosynthetic process;BP:cellular nitrogen compound metabolic process;BP:nitrogen compound metabolic process;BP:organic substance biosynthetic process;BP:cellular nitrogen compound biosynthetic process;BP:peptide biosynthetic process;BP:organic substance metabolic process;BP:amide biosynthetic process;BP:cellular process;BP:biosynthetic process;BP:macromolecule biosynthetic process;BP:…	GO:0044249;GO:0034641;GO:0006807;GO:1901576;GO:0044271;GO:0043043;GO:0071704;GO:0043604;GO:0009987;GO:0009058;GO:0009059;GO:0008150;GO:0008152;GO:1901564;GO:0044238;GO:0043603;GO:1901566;GO:0019538;GO:0044237;GO:0043170;GO:0006518;GO:0006412GO:0043232;GO:0043226;GO:0110165;GO:0005840;GO:0032991;GO:1990904;GO:0043229;GO:0005575;GO:0043228GO:0003674;GO:0005198;GO:0003735	COG0094	J:Translation, ribosomal structure and biogenesis	PF00281.23;PF00673.25	Ribosomal_L5;Ribosomal_L5_C	Ribosomal protein L5;ribosomal L5P family C-terminus	cytoplasmic
KAF4508701.1	G6O67_005046	Uncharacterized protein	hypothetical protein G6O67_005046 [Ophiocordyceps sinensis]	0.1954	-2.355	0.003193	down	yes	665.966	958.729	1034.3	156.14	174.837	188.471	BP:organic substance metabolic process;BP:primary metabolic process;BP:carbohydrate metabolic process;BP:cellular process;BP:cellular component organization;BP:cell wall organization or biogenesis;BP:cell wall organization;BP:external encapsulating structure organization;BP:metabolic process;BP:biological_process;BP:cellular component organization or biogenesisMF:molecular_function;MF:catalytic a…	GO:0071704;GO:0044238;GO:0005975;GO:0009987;GO:0016043;GO:0071554;GO:0071555;GO:0045229;GO:0008152;GO:0008150;GO:0071840GO:0003674;GO:0003824;GO:0016787;GO:0016829;GO:0016798;GO:0004650;GO:0004553	ENOG410YXZX	G:Carbohydrate transport and metabolism	PF00295.21	Glyco_hydro_28	Glycosyl hydrolases family 28	extracellular
KAF4508259.1	G6O67_004665	Fibronectin type III-like domain-containing protein	hypothetical protein G6O67_004665 [Ophiocordyceps sinensis]	0.2609	-1.938	2.89e-05	down	yes	816.064	883.778	786.974	221.642	214.463	212.715	BP:cellulose metabolic process;BP:signal transduction;BP:glucan metabolic process;BP:cellulose catabolic process;BP:regulation of biological process;BP:organic substance catabolic process;BP:organic substance metabolic process;BP:biological regulation;BP:G-protein coupled receptor signaling pathway;BP:cellular process;BP:polysaccharide catabolic process;BP:biological_process;BP:metabolic process;…	GO:0030243;GO:0007165;GO:0044042;GO:0030245;GO:0050789;GO:1901575;GO:0071704;GO:0065007;GO:0007186;GO:0009987;GO:0000272;GO:0008150;GO:0008152;GO:0005975;GO:0050794;GO:0009056;GO:0009057;GO:0051273;GO:0044238;GO:0051275;GO:0005976;GO:0016052;GO:0043170;GO:0009251GO:0098797;GO:0098796;GO:0005834;GO:1902494;GO:1905360;GO:0032991;GO:0005575GO:0015926;GO:0102483;GO:0003674;GO:0005488;GO:0001664;GO:00…	COG1472	O:Posttranslational modification, protein turnover, chaperones	PF01915.26;PF00933.25;PF14310.10	Glyco_hydro_3_C;Glyco_hydro_3;Fn3-like	Glycosyl hydrolase family 3 C-terminal domain;Glycosyl hydrolase family 3 N terminal domain;Fibronectin type III-like domain	extracellular
KAF4509325.1	G6O67_005590	Pectate lyase superfamily protein domain-containing protein	hypothetical protein G6O67_005590 [Ophiocordyceps sinensis]	0.06216	-4.008	2.62e-06	down	yes	937.82	997.344	1015.1	58.2037	55.9875	69.1913	MF:hydrolase activity;MF:hydrolase activity, acting on glycosyl bonds;MF:polygalacturonase activity;MF:catalytic activity;MF:molecular_function;MF:hydrolase activity, hydrolyzing O-glycosyl compounds	GO:0016787;GO:0016798;GO:0004650;GO:0003824;GO:0003674;GO:0004553	ENOG410XTFG	G:Carbohydrate transport and metabolism	PF12708.11	Pectate_lyase_3	Pectate lyase superfamily protein	extracellular
KAF4511918.1	G6O67_001117	Uncharacterized protein	hypothetical protein G6O67_001117 [Ophiocordyceps sinensis]	0.4111	-1.282	0.0002622	down	yes	677.98	780.419	742.114	278.347	286.72	339.624	BP:signal transduction;BP:regulation of biological process;BP:biological regulation;BP:cellular process;BP:regulation of cellular process;BP:biological_processCC:membrane;CC:cellular anatomical entity;CC:plasma membrane;CC:cellular_componentMF:purine ribonucleoside triphosphate binding;MF:heterocyclic compound binding;MF:molecular_function;MF:ion binding;MF:nucleoside phosphate binding;MF:anion b…	GO:0007165;GO:0050789;GO:0065007;GO:0009987;GO:0050794;GO:0008150GO:0016020;GO:0110165;GO:0005886;GO:0005575GO:0035639;GO:1901363;GO:0003674;GO:0043167;GO:1901265;GO:0043168;GO:0016462;GO:0000166;GO:0032561;GO:0017076;GO:0005525;GO:0016787;GO:0003924;GO:0017111;GO:0036094;GO:0003824;GO:0016818;GO:0097367;GO:0097159;GO:0016817;GO:0019001;GO:0032555;GO:0032553;GO:0005488	COG1100	G:Carbohydrate transport and metabolism	PF00071.26;PF08477.17	Ras;Roc	Ras family;Ras of Complex, Roc, domain of DAPkinase	cytoplasmic
KAF4507052.1	G6O67_005727	RING-type domain-containing protein	hypothetical protein G6O67_005727 [Ophiocordyceps sinensis]	0.2101	-2.251	0.0001936	down	yes	888.34	905.187	748.341	164.533	199.954	169.642	BP:carbohydrate metabolic process;BP:primary metabolic process;BP:organic substance metabolic process;BP:metabolic process;BP:biological_processCC:membrane;CC:cellular_component;CC:cellular anatomical entityMF:cation binding;MF:hydrolase activity;MF:hydrolase activity, acting on glycosyl bonds;MF:catalytic activity;MF:ion binding;MF:molecular_function;MF:binding;MF:hydrolase activity, hydrolyzing…	GO:0005975;GO:0044238;GO:0071704;GO:0008152;GO:0008150GO:0016020;GO:0005575;GO:0110165GO:0043169;GO:0016787;GO:0016798;GO:0003824;GO:0043167;GO:0003674;GO:0005488;GO:0004553;GO:0046872	COG1621	G:Carbohydrate transport and metabolism	PF00251.24;PF08244.16;PF14634.10	Glyco_hydro_32N;Glyco_hydro_32C;zf-RING_5	Glycosyl hydrolases family 32 N-terminal domain;Glycosyl hydrolases family 32 C terminal;zinc-RING finger domain	vacuolar
KAF4507091.1	G6O67_005766	Cytochrome c domain-containing protein	hypothetical protein G6O67_005766 [Ophiocordyceps sinensis]	0.3836	-1.382	1.32e-05	down	yes	739.527	686.206	723.613	263.215	276.167	285.212	CC:organelle lumen;CC:organelle envelope lumen;CC:membrane-enclosed lumen;CC:cellular_component;CC:intracellular organelle lumen;CC:mitochondrial intermembrane space;CC:respiratory chain;CC:cellular anatomical entityMF:oxidoreductase activity;MF:cation binding;MF:heme binding;MF:organic cyclic compound binding;MF:tetrapyrrole binding;MF:ion binding;MF:molecular_function;MF:binding;MF:catalytic ac…	GO:0043233;GO:0031970;GO:0031974;GO:0005575;GO:0070013;GO:0005758;GO:0070469;GO:0110165GO:0016491;GO:0043169;GO:0020037;GO:0097159;GO:0046906;GO:0043167;GO:0003674;GO:0005488;GO:0003824;GO:0046872;GO:1901363;GO:0009055	COG3474	C:Energy production and conversion	PF00034.25;PF13442.10	Cytochrom_C;Cytochrome_CBB3	Cytochrome c;Cytochrome C oxidase, cbb3-type, subunit III	cytoplasmic
KAF4505319.1	G6O67_007279	GH16 domain-containing protein	hypothetical protein G6O67_007279 [Ophiocordyceps sinensis]	0.05011	-4.319	2.05e-05	down	yes	875.006	1007.4	931.522	41.8641	48.7167	50.4203	BP:primary metabolic process;BP:carbohydrate metabolic process;BP:organic substance metabolic process;BP:biological_process;BP:metabolic processMF:hydrolase activity;MF:catalytic activity;MF:carbohydrate binding;MF:hydrolase activity, acting on glycosyl bonds;MF:binding;MF:hydrolase activity, hydrolyzing O-glycosyl compounds;MF:molecular_function	GO:0044238;GO:0005975;GO:0071704;GO:0008150;GO:0008152GO:0016787;GO:0003824;GO:0030246;GO:0016798;GO:0005488;GO:0004553;GO:0003674	ENOG4111FI3	G:Carbohydrate transport and metabolism	PF00722.25	Glyco_hydro_16	Glycosyl hydrolases family 16	vacuolar
KAF4509290.1	G6O67_005559	Peptidase M20 dimerisation domain-containing protein	hypothetical protein G6O67_005559 [Ophiocordyceps sinensis]	0.437	-1.194	0.04176	down	yes	432.586	741.15	833.013	308.621	216.804	351.455	BP:primary metabolic process;BP:organonitrogen compound metabolic process;BP:protein metabolic process;BP:macromolecule metabolic process;BP:organic substance metabolic process;BP:nitrogen compound metabolic process;BP:biological_process;BP:metabolic process;BP:proteolysisCC:cellular_component;CC:cellular anatomical entity;CC:extracellular regionMF:molecular_function;MF:hydrolase activity;MF:cata…	GO:0044238;GO:1901564;GO:0019538;GO:0043170;GO:0071704;GO:0006807;GO:0008150;GO:0008152;GO:0006508GO:0005575;GO:0110165;GO:0005576GO:0003674;GO:0016787;GO:0003824;GO:0140096;GO:0008233	COG0624	E:Amino acid transport and metabolism	PF07687.18;PF01546.32;PF04389.21	M20_dimer;Peptidase_M20;Peptidase_M28	Peptidase dimerisation domain;Peptidase family M20/M25/M40;Peptidase family M28	extracellular
KAF4507906.1	G6O67_004354	AB hydrolase-1 domain-containing protein	hypothetical protein G6O67_004354 [Ophiocordyceps sinensis]	0.1202	-3.056	2.75e-05	down	yes	891.098	787.643	882.811	85.8531	122.746	99.1987	MF:hydrolase activity;MF:hydrolase activity, acting on ether bonds;MF:ether hydrolase activity;MF:epoxide hydrolase activity;MF:catalytic activity;MF:molecular_function	GO:0016787;GO:0016801;GO:0016803;GO:0004301;GO:0003824;GO:0003674	ENOG4111F1W	S:Function unknown	PF00561.24;PF12697.11;PF12146.12	Abhydrolase_1;Abhydrolase_6;Hydrolase_4	alpha/beta hydrolase fold;Alpha/beta hydrolase family;Serine aminopeptidase, S33	extracellular
KAF4509884.1	G6O67_001821	V-SNARE coiled-coil homology domain-containing protein	hypothetical protein G6O67_001821 [Ophiocordyceps sinensis]	2.086	1.061	0.009338	up	yes	187.527	372.718	358.339	659.962	564.137	692.117	BP:transport;BP:vesicle-mediated transport;BP:cellular process;BP:biological_process;BP:establishment of localization;BP:localizationCC:membrane;CC:cellular_component;CC:cellular anatomical entity	GO:0006810;GO:0016192;GO:0009987;GO:0008150;GO:0051234;GO:0051179GO:0016020;GO:0005575;GO:0110165	COG5143	U:Intracellular trafficking, secretion, and vesicular transport	PF00957.25	Synaptobrevin	Synaptobrevin	cytoplasmic
KAF4510104.1	G6O67_002021	Pre-rRNA-processing protein ipi1	hypothetical protein G6O67_002021 [Ophiocordyceps sinensis]	3.721	1.896	0.001386	up	yes	333.605	126.565	139.646	730.655	776.088	725.468	MF:purine ribonucleoside triphosphate binding;MF:molecular_function;MF:binding;MF:nucleic acid binding;MF:RNA-dependent ATPase activity;MF:ion binding;MF:heterocyclic compound binding;MF:nucleoside phosphate binding;MF:anion binding;MF:nucleotide binding;MF:purine nucleotide binding;MF:ATP binding;MF:hydrolase activity;MF:catalytic activity, acting on RNA;MF:helicase activity;MF:small molecule bi…	GO:0035639;GO:0003674;GO:0005488;GO:0003676;GO:0008186;GO:0043167;GO:1901363;GO:1901265;GO:0043168;GO:0000166;GO:0017076;GO:0005524;GO:0016787;GO:0140098;GO:0004386;GO:0036094;GO:0003824;GO:0030554;GO:0097367;GO:0097159;GO:0003724;GO:0032559;GO:0032555;GO:0032553	ENOG410XNTI	U:Intracellular trafficking, secretion, and vesicular transport	PF00270.33;PF00271.35;PF12333.12	DEAD;Helicase_C;Ipi1_N	DEAD/DEAH box helicase;Helicase conserved C-terminal domain;Rix1 complex component involved in 60S ribosome maturation	cytoplasmic
KAF4504304.1	G6O67_008471	Uncharacterized protein	hypothetical protein G6O67_008471 [Ophiocordyceps sinensis]	0.3543	-1.497	0.0002529	down	yes	722.887	684.284	682.609	274.328	287.321	178.862	------	------	ENOG4110XWT	S:Function unknown	------	------	------	extracellular
KAF4505524.1	G6O67_007462	40S ribosomal protein S21	hypothetical protein G6O67_007462 [Ophiocordyceps sinensis]	2.156	1.108	0.001284	up	yes	296.249	294.593	300.569	580.688	722.791	617.98	BP:nucleic acid metabolic process;BP:cellular biosynthetic process;BP:ncRNA metabolic process;BP:organic cyclic compound metabolic process;BP:nucleobase-containing compound metabolic process;BP:cellular nitrogen compound biosynthetic process;BP:peptide biosynthetic process;BP:organic substance metabolic process;BP:amide biosynthetic process;BP:rRNA processing;BP:organonitrogen compound biosynthet…	GO:0090304;GO:0044249;GO:0034660;GO:1901360;GO:0006139;GO:0044271;GO:0043043;GO:0071704;GO:0043604;GO:0006364;GO:1901566;GO:0034470;GO:1901576;GO:0009987;GO:0006725;GO:0009058;GO:0009059;GO:0008150;GO:0008152;GO:1901564;GO:0046483;GO:0016070;GO:0044238;GO:0016072;GO:0019538;GO:0034641;GO:0044237;GO:0043170;GO:0006807;GO:0043603;GO:0006518;GO:0006412;GO:0006396GO:0043229;GO:0043228;GO:0043226;GO:0…	ENOG4112266	J:Translation, ribosomal structure and biogenesis	PF01249.22	Ribosomal_S21e	Ribosomal protein S21e	cytoplasmic
KAF4510427.1	G6O67_002315	PH domain-containing protein	hypothetical protein G6O67_002315 [Ophiocordyceps sinensis]	0.4844	-1.046	0.000721	down	yes	562.01	668.498	647.411	301.585	323.378	284.724	CC:cellular_component;CC:membrane;CC:cellular anatomical entity	GO:0005575;GO:0016020;GO:0110165	ENOG410ZXG4	S:Function unknown	PF13430.10	DUF4112	Domain of unknown function	Golgi apparatus
KAF4507316.1	G6O67_005969	Cation-transporting P-type ATPase N-terminal domain-containing protein	hypothetical protein G6O67_005969 [Ophiocordyceps sinensis]	0.2428	-2.042	0.0001829	down	yes	655.125	793.454	760.392	179.297	173.35	183.701	CC:membrane;CC:cellular_component;CC:cellular anatomical entityMF:purine ribonucleoside triphosphate binding;MF:molecular_function;MF:binding;MF:ATPase activity;MF:ion binding;MF:heterocyclic compound binding;MF:nucleoside phosphate binding;MF:anion binding;MF:nucleotide binding;MF:purine nucleotide binding;MF:ATP binding;MF:hydrolase activity;MF:nucleoside-triphosphatase activity;MF:small molecu…	GO:0016020;GO:0005575;GO:0110165GO:0035639;GO:0003674;GO:0005488;GO:0016887;GO:0043167;GO:1901363;GO:1901265;GO:0043168;GO:0000166;GO:0017076;GO:0005524;GO:0016787;GO:0017111;GO:0036094;GO:0003824;GO:0016818;GO:0030554;GO:0097367;GO:0097159;GO:0016817;GO:0016462;GO:0032559;GO:0032555;GO:0032553	COG0474	S:Function unknown	PF00122.24;PF00689.25;PF13246.10;PF00702.30;PF00690.30	E1-E2_ATPase;Cation_ATPase_C;Cation_ATPase;Hydrolase;Cation_ATPase_N	E1-E2 ATPase;Cation transporting ATPase, C-terminus;Cation transport ATPase;haloacid dehalogenase-like hydrolase;Cation transporter/ATPase, N-terminus	cytoplasmic
KAF4506096.1	G6O67_006215	FAD-binding PCMH-type domain-containing protein	hypothetical protein G6O67_006215 [Ophiocordyceps sinensis]	0.08313	-3.588	0.0001303	down	yes	741.933	921.293	818.164	63.3764	77.8588	65.038	MF:anion binding;MF:flavin adenine dinucleotide binding;MF:organic cyclic compound binding;MF:nucleotide binding;MF:small molecule binding;MF:molecular_function;MF:FAD binding;MF:ion binding;MF:heterocyclic compound binding;MF:nucleoside phosphate binding;MF:binding	GO:0043168;GO:0050660;GO:0097159;GO:0000166;GO:0036094;GO:0003674;GO:0071949;GO:0043167;GO:1901363;GO:1901265;GO:0005488	COG0277	S:Function unknown	PF01565.27	FAD_binding_4	FAD binding domain	extracellular
KAF4504176.1	G6O67_008363	S1-like domain-containing protein	hypothetical protein G6O67_008363 [Ophiocordyceps sinensis]	0.4598	-1.121	0.0005841	down	yes	634.358	567.896	610.041	243.714	330.26	259.261	MF:translation regulator activity, nucleic acid binding;MF:translation regulator activity;MF:organic cyclic compound binding;MF:translation factor activity, RNA binding;MF:molecular_function;MF:binding;MF:nucleic acid binding;MF:translation initiation factor activity;MF:heterocyclic compound binding;MF:RNA binding	GO:0090079;GO:0045182;GO:0097159;GO:0008135;GO:0003674;GO:0005488;GO:0003676;GO:0003743;GO:1901363;GO:0003723	COG0361	J:Translation, ribosomal structure and biogenesis	PF01176.23	eIF-1a	Translation initiation factor 1A / IF-1	cytoplasmic
KAF4507514.1	G6O67_004005	60S ribosomal protein L31	hypothetical protein G6O67_004005 [Ophiocordyceps sinensis]	0.1499	-2.738	0.000489	down	yes	884.873	687.539	711.602	114.27	124.295	103.92	BP:cellular biosynthetic process;BP:cellular nitrogen compound metabolic process;BP:nitrogen compound metabolic process;BP:organic substance biosynthetic process;BP:cellular nitrogen compound biosynthetic process;BP:peptide biosynthetic process;BP:organic substance metabolic process;BP:amide biosynthetic process;BP:cellular process;BP:biosynthetic process;BP:macromolecule biosynthetic process;BP:…	GO:0044249;GO:0034641;GO:0006807;GO:1901576;GO:0044271;GO:0043043;GO:0071704;GO:0043604;GO:0009987;GO:0009058;GO:0009059;GO:0008150;GO:0008152;GO:1901564;GO:0044238;GO:0043603;GO:1901566;GO:0019538;GO:0044237;GO:0043170;GO:0006518;GO:0006412GO:0043232;GO:0043226;GO:0110165;GO:0005840;GO:0032991;GO:1990904;GO:0043229;GO:0005575;GO:0043228GO:0003674;GO:0005198;GO:0003735	COG2097	J:Translation, ribosomal structure and biogenesis	PF01198.23	Ribosomal_L31e	Ribosomal protein L31e	cytoplasmic
KAF4511944.1	G6O67_001140	Uncharacterized protein	hypothetical protein G6O67_001140 [Ophiocordyceps sinensis]	0.1544	-2.695	2.5e-06	down	yes	733.117	776.245	727.149	107.175	116.513	121.598	------	------	------	------	------	------	------	cytoplasmic
KAF4511792.1	G6O67_001002	Riboflavin aldehyde-forming enzyme	hypothetical protein G6O67_001002 [Ophiocordyceps sinensis]	0.09678	-3.369	3.12e-05	down	yes	709.438	776.05	822.155	80.6642	62.1114	80.5563	------	------	ENOG410Z0SU	S:Function unknown	------	------	------	cytoplasmic
KAF4508436.1	G6O67_004813	Arginase	hypothetical protein G6O67_004813 [Ophiocordyceps sinensis]	0.1327	-2.914	1.87e-05	down	yes	782.484	715.975	729.987	71.7357	133.001	90.9188	BP:primary metabolic process;BP:carboxylic acid metabolic process;BP:cellular biosynthetic process;BP:cellular nitrogen compound metabolic process;BP:nitrogen compound metabolic process;BP:small molecule metabolic process;BP:nitrogen cycle metabolic process;BP:glutamine family amino acid metabolic process;BP:cellular amino acid metabolic process;BP:arginine metabolic process;BP:organic substance …	GO:0044238;GO:0019752;GO:0044249;GO:0034641;GO:0006807;GO:0044281;GO:0071941;GO:0009064;GO:0006520;GO:0006525;GO:0071704;GO:0006082;GO:1901605;GO:0019627;GO:1901576;GO:0009987;GO:0009058;GO:0008150;GO:0008152;GO:0043436;GO:0044271;GO:0043604;GO:1901564;GO:0043603;GO:1901566;GO:0000050;GO:0044237GO:0004053;GO:0003674;GO:0043169;GO:0043167;GO:0046872;GO:0016787;GO:0003824;GO:0016810;GO:0016813;GO:0…	COG0010	V:Defense mechanisms	PF00491.25	Arginase	Arginase family	cytoplasmic
KAF4510182.1	G6O67_002094	Extracellular serine-rich protein	hypothetical protein G6O67_002094 [Ophiocordyceps sinensis]	0.2454	-2.027	0.002005	down	yes	537.017	712.546	773.436	162.531	173.192	160.79	CC:membrane;CC:cellular_component;CC:cellular anatomical entityMF:catalytic activity;MF:molecular_function;MF:electron carrier activity;MF:oxidoreductase activity	GO:0016020;GO:0005575;GO:0110165GO:0003824;GO:0003674;GO:0009055;GO:0016491	ENOG4111BTN;ENOG4111X2W	S:Function unknown;	------	------	------	extracellular
KAF4512374.1	G6O67_001524	WSC domain-containing protein	hypothetical protein G6O67_001524 [Ophiocordyceps sinensis]	0.443	-1.175	0.004766	down	yes	690.955	548.095	502.475	267.227	253.824	250.51	BP:response to stimulus;BP:defense response;BP:response to stress;BP:biological_processCC:cellular_component;CC:membrane;CC:cellular anatomical entity	GO:0050896;GO:0006952;GO:0006950;GO:0008150GO:0005575;GO:0016020;GO:0110165	ENOG410YQ8K	S:Function unknown	PF01822.23	WSC	WSC domain	extracellular
KAF4505968.1	G6O67_006099	ER membrane protein	hypothetical protein G6O67_006099 [Ophiocordyceps sinensis]	2.705	1.436	0.000486	up	yes	159.892	261.009	253.853	582.85	641.7	600.782	BP:dephosphorylation;BP:cellular process;BP:cellular metabolic process;BP:phosphate-containing compound metabolic process;BP:biological_process;BP:metabolic process;BP:phosphorus metabolic processCC:membrane;CC:cellular_component;CC:cellular anatomical entityMF:phosphoric ester hydrolase activity;MF:phosphatase activity;MF:protein tyrosine/serine/threonine phosphatase activity;MF:hydrolase activi…	GO:0016311;GO:0009987;GO:0044237;GO:0006796;GO:0008150;GO:0008152;GO:0006793GO:0016020;GO:0005575;GO:0110165GO:0042578;GO:0016791;GO:0008138;GO:0016788;GO:0016787;GO:0140096;GO:0003824;GO:0004721;GO:0003674	ENOG4111BM3	S:Function unknown	PF03661.17	TMEM33_Pom33	Transmembrane protein 33/Nucleoporin POM33	plasma membrane
KAF4507075.1	G6O67_005750	Amino acid permease/ SLC12A domain-containing protein	hypothetical protein G6O67_005750 [Ophiocordyceps sinensis]	0.4841	-1.047	5.18e-06	down	yes	551.177	563.726	564.95	258.579	284.939	269.653	BP:nitrogen compound transport;BP:amino acid transport;BP:organic acid transport;BP:organic anion transport;BP:transmembrane transport;BP:biological_process;BP:transport;BP:organic substance transport;BP:cellular process;BP:establishment of localization;BP:localization;BP:carboxylic acid transportCC:membrane;CC:cellular_component;CC:cellular anatomical entity	GO:0071705;GO:0006865;GO:0015849;GO:0015711;GO:0055085;GO:0008150;GO:0006810;GO:0071702;GO:0009987;GO:0051234;GO:0051179;GO:0046942GO:0016020;GO:0005575;GO:0110165	COG0833	J:Translation, ribosomal structure and biogenesis	PF00324.25;PF13520.10	AA_permease;AA_permease_2	Amino acid permease;Amino acid permease	cytoplasmic
KAF4504776.1	G6O67_008184	Piwi domain-containing protein	hypothetical protein G6O67_008184 [Ophiocordyceps sinensis]	0.3474	-1.525	3.23e-07	down	yes	601.454	612.565	608.6	200.988	214.667	217.469	MF:organic cyclic compound binding;MF:molecular_function;MF:binding;MF:nucleic acid binding;MF:heterocyclic compound binding;MF:RNA binding	GO:0097159;GO:0003674;GO:0005488;GO:0003676;GO:1901363;GO:0003723	ENOG410XP07	J:Translation, ribosomal structure and biogenesis	PF02171.21;PF16488.9;PF08699.14;PF16486.9;PF02170.26	Piwi;ArgoL2;ArgoL1;ArgoN;PAZ	Piwi domain;Argonaute linker 2 domain;Argonaute linker 1 domain;N-terminal domain of argonaute;PAZ domain	nuclear
KAF4504734.1	G6O67_008143	Neutral ceramidase	hypothetical protein G6O67_008143 [Ophiocordyceps sinensis]	0.3975	-1.331	1.62e-05	down	yes	552.723	597.155	590.805	229.145	226.264	236.516	BP:sphingolipid catabolic process;BP:cellular catabolic process;BP:nitrogen compound metabolic process;BP:cellular lipid catabolic process;BP:lipid metabolic process;BP:organic substance catabolic process;BP:lipid catabolic process;BP:organic substance metabolic process;BP:membrane lipid catabolic process;BP:sphingolipid metabolic process;BP:membrane lipid metabolic process;BP:cellular process;BP…	GO:0030149;GO:0044248;GO:0006807;GO:0044242;GO:0006629;GO:1901575;GO:0016042;GO:0071704;GO:0046466;GO:0006665;GO:0006643;GO:0009987;GO:0008150;GO:0008152;GO:0044255;GO:0009056;GO:0044238;GO:1901564;GO:1901565;GO:0043603;GO:0044237;GO:0046514;GO:0006672GO:0016020;GO:0110165;GO:0005575GO:0017040;GO:0003674;GO:0102121;GO:0016787;GO:0003824;GO:0016810;GO:0016811	ENOG410XQWE	S:Function unknown	PF04734.17;PF17048.9	Ceramidase_alk;Ceramidse_alk_C	Neutral/alkaline non-lysosomal ceramidase, N-terminal;Neutral/alkaline non-lysosomal ceramidase, C-terminal	plasma membrane
KAF4511102.1	G6O67_002932	Sphingomyelin phosphodiesterase	hypothetical protein G6O67_002932 [Ophiocordyceps sinensis]	0.3164	-1.66	0.001969	down	yes	725.124	542.982	577.182	208.461	161.119	214.324	BP:organophosphate catabolic process;BP:sphingolipid metabolic process;BP:cellular catabolic process;BP:organonitrogen compound metabolic process;BP:organonitrogen compound catabolic process;BP:organophosphate metabolic process;BP:nitrogen compound metabolic process;BP:lipid catabolic process;BP:sphingomyelin metabolic process;BP:sphingomyelin catabolic process;BP:sphingolipid catabolic process;B…	GO:0046434;GO:0006665;GO:0044248;GO:1901564;GO:1901565;GO:0019637;GO:0006807;GO:0016042;GO:0006684;GO:0006685;GO:0030149;GO:0006629;GO:0008150;GO:0008152;GO:0044242;GO:0009395;GO:0046466;GO:0006644;GO:0006643;GO:0009987;GO:0044255;GO:0043603;GO:0071704;GO:1901575;GO:0009056;GO:0044238;GO:0044237;GO:0006796;GO:0006793GO:0033180;GO:0016020;GO:0005774;GO:0098588;GO:0012505;GO:0110165;GO:0033178;GO:0…	ENOG410YYPB	S:Function unknown	PF00149.32	Metallophos	Calcineurin-like phosphoesterase	mitochondrial
KAF4508479.1	G6O67_004850	C-CAP/cofactor C-like domain-containing protein	hypothetical protein G6O67_004850 [Ophiocordyceps sinensis]	2.536	1.343	0.0001662	up	yes	180.04	249.487	252.749	594.839	562.232	573.302	BP:cellular process;BP:protein folding;BP:post-chaperonin tubulin folding pathway;BP:biological_processCC:cytoplasm;CC:membrane;CC:cellular_component;CC:cellular anatomical entityMF:tubulin binding;MF:cytoskeletal protein binding;MF:catalytic activity;MF:transferase activity;MF:molecular_function;MF:binding;MF:protein binding	GO:0009987;GO:0006457;GO:0007023;GO:0008150GO:0005737;GO:0016020;GO:0005575;GO:0110165GO:0015631;GO:0008092;GO:0003824;GO:0016740;GO:0003674;GO:0005488;GO:0005515	ENOG410Y28B	O:Posttranslational modification, protein turnover, chaperones	PF07986.16;PF16752.9	TBCC;TBCC_N	Tubulin binding cofactor C;Tubulin-specific chaperone C N-terminal domain	cytoplasmic
KAF4507895.1	G6O67_004346	PLC-like phosphodiesterase, TIM beta/alpha-barrel domain protein	hypothetical protein G6O67_004346 [Ophiocordyceps sinensis]	0.1864	-2.424	0.005493	down	yes	458.403	743.902	752.978	104.087	138.579	121.856	BP:primary metabolic process;BP:lipid metabolic process;BP:organic substance metabolic process;BP:biological_process;BP:metabolic processCC:membrane;CC:cellular_component;CC:cellular anatomical entityMF:phosphoric diester hydrolase activity;MF:catalytic activity;MF:hydrolase activity;MF:phosphoric ester hydrolase activity;MF:hydrolase activity, acting on ester bonds;MF:molecular_function	GO:0044238;GO:0006629;GO:0071704;GO:0008150;GO:0008152GO:0016020;GO:0005575;GO:0110165GO:0008081;GO:0003824;GO:0016787;GO:0042578;GO:0016788;GO:0003674	ENOG4111N1N	S:Function unknown	------	------	------	cytoplasmic
KAF4504616.1	G6O67_008046	Mitochondrial 2-oxoglutarate/malate carrier protein	hypothetical protein G6O67_008046 [Ophiocordyceps sinensis]	0.444	-1.171	1.03e-05	down	yes	518.881	531.264	510.443	224.094	247.987	220.81	BP:transport;BP:biological_process;BP:localization;BP:cellular process;BP:establishment of localization;BP:transmembrane transportCC:organelle membrane;CC:membrane;CC:organelle inner membrane;CC:mitochondrial membrane;CC:cellular_component;CC:mitochondrial inner membrane;CC:cellular anatomical entity	GO:0006810;GO:0008150;GO:0051179;GO:0009987;GO:0051234;GO:0055085GO:0031090;GO:0016020;GO:0019866;GO:0031966;GO:0005575;GO:0005743;GO:0110165	ENOG410XQHU	S:Function unknown	PF00153.31	Mito_carr	Mitochondrial carrier protein	mitochondrial
KAF4507391.1	G6O67_006032	Restin	hypothetical protein G6O67_006032 [Ophiocordyceps sinensis]	0.4241	-1.238	0.007082	down	yes	638.812	448.524	479.254	230.397	212.53	221.456	CC:cellular_component;CC:membrane;CC:cellular anatomical entity	GO:0005575;GO:0016020;GO:0110165	ENOG4111KGG	S:Function unknown	------	------	------	nuclear
KAF4503816.1	G6O67_008866	UV excision repair protein RAD23	hypothetical protein G6O67_008866 [Ophiocordyceps sinensis]	2.105	1.074	0.0003742	up	yes	227.645	243.223	236.864	469.272	478.315	542.486	BP:nucleic acid metabolic process;BP:cellular nitrogen compound metabolic process;BP:nitrogen compound metabolic process;BP:modification-dependent macromolecule catabolic process;BP:organic cyclic compound metabolic process;BP:nucleobase-containing compound metabolic process;BP:organic substance catabolic process;BP:proteasome-mediated ubiquitin-dependent protein catabolic process;BP:DNA repair;B…	GO:0090304;GO:0034641;GO:0006807;GO:0043632;GO:1901360;GO:0006139;GO:1901575;GO:0043161;GO:0006281;GO:0071704;GO:0006508;GO:0044238;GO:0006725;GO:0009987;GO:0019941;GO:0051716;GO:0006289;GO:0006974;GO:0006950;GO:0008150;GO:0030163;GO:0008152;GO:0009056;GO:0009057;GO:0046483;GO:0051603;GO:1901564;GO:1901565;GO:0019538;GO:0010498;GO:0044237;GO:0043170;GO:0006511;GO:0033554;GO:0006259;GO:0050896GO:0…	COG5272	S:Function unknown	PF09280.15;PF00627.35;PF00240.27;PF11976.12	XPC-binding;UBA;ubiquitin;Rad60-SLD	XPC-binding domain;UBA/TS-N domain;Ubiquitin family;Ubiquitin-2 like Rad60 SUMO-like	cytoplasmic
KAF4509387.1	G6O67_003563	FAD-dependent oxidoreductase 2 FAD binding domain-containing protein	hypothetical protein G6O67_003563 [Ophiocordyceps sinensis]	0.4028	-1.312	0.0001009	down	yes	484.547	523.374	548.184	213.126	219.25	194.371	MF:catalytic activity;MF:oxidoreductase activity, acting on the CH-CH group of donors;MF:molecular_function;MF:oxidoreductase activity	GO:0003824;GO:0016627;GO:0003674;GO:0016491	COG3573	C:Energy production and conversion	PF00890.28;PF13450.10;PF03486.18	FAD_binding_2;NAD_binding_8;HI0933_like	FAD binding domain;NA;HI0933-like protein	cytoplasmic
KAF4510311.1	G6O67_002209	chitinase	hypothetical protein G6O67_002209 [Ophiocordyceps sinensis]	0.4569	-1.13	0.03077	down	yes	328.496	580.608	562.584	230.849	230.48	211.057	BP:organic substance metabolic process;BP:carbohydrate metabolic process;BP:primary metabolic process;BP:biological_process;BP:metabolic processMF:hydrolase activity;MF:carbohydrate derivative binding;MF:hydrolase activity, acting on glycosyl bonds;MF:catalytic activity;MF:molecular_function;MF:chitin binding;MF:hydrolase activity, hydrolyzing O-glycosyl compounds;MF:chitinase activity;MF:binding	GO:0071704;GO:0005975;GO:0044238;GO:0008150;GO:0008152GO:0016787;GO:0097367;GO:0016798;GO:0003824;GO:0003674;GO:0008061;GO:0004553;GO:0004568;GO:0005488	COG3325	G:Carbohydrate transport and metabolism	PF00704.32	Glyco_hydro_18	Glycosyl hydrolases family 18	cytoplasmic
KAF4509791.1	G6O67_003929	Glutaminase A	hypothetical protein G6O67_003929 [Ophiocordyceps sinensis]	0.4289	-1.221	0.002447	down	yes	578.2	455.89	451.892	208.719	219.795	208.883	------	------	ENOG410XPKX	S:Function unknown	PF16335.9;PF08760.15;PF17168.8	DUF4965;DUF1793;DUF5127	Domain of unknown function;Domain of unknown function;Domain of unknown function	extracellular
KAF4506132.1	G6O67_006248	Uncharacterized protein	hypothetical protein G6O67_006248 [Ophiocordyceps sinensis]	0.1287	-2.958	5.66e-05	down	yes	679.469	585.666	605.247	94.9771	61.2138	84.6027	------	------	------	------	------	------	------	extracellular
KAF4506586.1	G6O67_006655	Amidase domain-containing protein	hypothetical protein G6O67_006655 [Ophiocordyceps sinensis]	0.3823	-1.387	0.0001078	down	yes	548.462	489.763	485.341	195.431	198.685	188.331	CC:cytoplasm;CC:intracellular membrane-bounded organelle;CC:nucleus;CC:intracellular organelle;CC:cellular_component;CC:membrane-bounded organelle;CC:organelle;CC:cellular anatomical entityMF:catalytic activity;MF:transferase activity;MF:molecular_function	GO:0005737;GO:0043231;GO:0005634;GO:0043229;GO:0005575;GO:0043227;GO:0043226;GO:0110165GO:0003824;GO:0016740;GO:0003674	COG0154;COG1052	O:Posttranslational modification, protein turnover, chaperones;	PF01425.25	Amidase	Amidase	cytoplasmic
KAF4504640.1	G6O67_008067	Phosphoenolpyruvate carboxykinase (ATP)	hypothetical protein G6O67_008067 [Ophiocordyceps sinensis]	0.1925	-2.377	3.88e-08	down	yes	574.394	582.414	582.073	116.879	105.587	112.333	BP:phosphorylation;BP:monosaccharide metabolic process;BP:small molecule biosynthetic process;BP:gluconeogenesis;BP:organic substance biosynthetic process;BP:organic substance metabolic process;BP:monosaccharide biosynthetic process;BP:cellular process;BP:hexose metabolic process;BP:hexose biosynthetic process;BP:biosynthetic process;BP:biological_process;BP:metabolic process;BP:primary metabolic…	GO:0016310;GO:0005996;GO:0044283;GO:0006094;GO:1901576;GO:0071704;GO:0046364;GO:0009987;GO:0019318;GO:0019319;GO:0009058;GO:0008150;GO:0008152;GO:0044238;GO:0005975;GO:0044237;GO:0016051;GO:0006796;GO:0006793;GO:0006006;GO:0044281GO:0035639;GO:0003674;GO:0005488;GO:0043167;GO:1901363;GO:1901265;GO:0043168;GO:0016829;GO:0016740;GO:0000166;GO:0004612;GO:0004611;GO:0017076;GO:0005524;GO:0016301;GO:0…	COG1866	C:Energy production and conversion	PF01293.24	PEPCK_ATP	Phosphoenolpyruvate carboxykinase	cytoplasmic
KAF4513085.1	G6O67_000404	Glycoside hydrolase family 92 protein	hypothetical protein G6O67_000404 [Ophiocordyceps sinensis]	0.1755	-2.51	0.004774	down	yes	415.78	689.376	644.044	93.4325	109.522	104.108	BP:carbohydrate metabolic process;BP:primary metabolic process;BP:organic substance metabolic process;BP:metabolic process;BP:biological_processMF:hydrolase activity;MF:catalytic activity;MF:carbohydrate binding;MF:hydrolase activity, acting on glycosyl bonds;MF:molecular_function;MF:binding	GO:0005975;GO:0044238;GO:0071704;GO:0008152;GO:0008150GO:0016787;GO:0003824;GO:0030246;GO:0016798;GO:0003674;GO:0005488	COG3537	S:Function unknown	PF07971.16;PF17678.5	Glyco_hydro_92;Glyco_hydro_92N	Glycosyl hydrolase family 92 catalytic domain;Glycosyl hydrolase family 92 N-terminal domain	cytoplasmic
KAF4506963.1	G6O67_005644	Amine oxidase domain-containing protein	hypothetical protein G6O67_005644 [Ophiocordyceps sinensis]	0.2023	-2.305	0.005522	down	yes	734.348	477.441	493.395	106.608	124.069	114.325	------	------	------	------	PF13450.10;PF01593.28;PF03486.18;PF07992.18;PF01494.23;PF01266.28	NAD_binding_8;Amino_oxidase;HI0933_like;Pyr_redox_2;FAD_binding_3;DAO	NA;Flavin containing amine oxidoreductase;HI0933-like protein;Pyridine nucleotide-disulphide oxidoreductase;FAD binding domain;FAD dependent oxidoreductase	cytoplasmic
KAF4507287.1	G6O67_005944	Aminotransferase class I/classII domain-containing protein	hypothetical protein G6O67_005944 [Ophiocordyceps sinensis]	2.044	1.031	5.28e-05	up	yes	218.86	221.765	224.024	462.245	427.945	468.325	BP:biosynthetic process;BP:biological_process;BP:metabolic processMF:anion binding;MF:catalytic activity;MF:organic cyclic compound binding;MF:heterocyclic compound binding;MF:transferase activity;MF:vitamin binding;MF:vitamin B6 binding;MF:small molecule binding;MF:transaminase activity;MF:pyridoxal phosphate binding;MF:molecular_function;MF:ion binding;MF:transferase activity, transferring nitr…	GO:0009058;GO:0008150;GO:0008152GO:0043168;GO:0003824;GO:0097159;GO:1901363;GO:0016740;GO:0019842;GO:0070279;GO:0036094;GO:0008483;GO:0030170;GO:0003674;GO:0043167;GO:0016769;GO:0005488	COG0436	K:Transcription	PF00155.25	Aminotran_1_2	Aminotransferase class I and II	cytoplasmic
KAF4510345.1	G6O67_002238	Uncharacterized protein	hypothetical protein G6O67_002238 [Ophiocordyceps sinensis]	0.4159	-1.266	0.006008	down	yes	571.24	393.496	463.523	182.822	208.709	202.463	------	------	ENOG4111WEA	S:Function unknown	------	------	------	extracellular
KAF4504501.1	G6O67_007948	Regulator of chromosome condensation/beta-lactamase-inhibitor protein II	hypothetical protein G6O67_007948 [Ophiocordyceps sinensis]	0.306	-1.708	4.71e-05	down	yes	543.764	510.579	491.525	138.606	177.869	156.591	------	------	COG5184	U:Intracellular trafficking, secretion, and vesicular transport	PF00415.22;PF13540.10	RCC1;RCC1_2	Regulator of chromosome condensation;Regulator of chromosome condensation	mitochondrial
KAF4506426.1	G6O67_006515	Glutaminase GtaA	hypothetical protein G6O67_006515 [Ophiocordyceps sinensis]	0.1372	-2.866	9.06e-06	down	yes	623.601	575.124	567.828	84.817	83.641	73.8484	BP:nucleic acid metabolic process;BP:cellular nitrogen compound metabolic process;BP:nitrogen compound metabolic process;BP:organic cyclic compound metabolic process;BP:nucleobase-containing compound metabolic process;BP:organic substance metabolic process;BP:cellular process;BP:cellular aromatic compound metabolic process;BP:biological_process;BP:metabolic process;BP:heterocycle metabolic proces…	GO:0090304;GO:0034641;GO:0006807;GO:1901360;GO:0006139;GO:0071704;GO:0009987;GO:0006725;GO:0008150;GO:0008152;GO:0046483;GO:0016070;GO:0044238;GO:0005975;GO:0044237;GO:0043170GO:0003674;GO:0005488;GO:0003676;GO:0003677;GO:1901363;GO:0003697;GO:0043565;GO:0097159;GO:0003723	ENOG410XPKX	S:Function unknown	PF17168.8;PF16335.9;PF08760.15	DUF5127;DUF4965;DUF1793	Domain of unknown function;Domain of unknown function;Domain of unknown function	mitochondrial
KAF4509792.1	G6O67_003930	RRM domain-containing protein	hypothetical protein G6O67_003930 [Ophiocordyceps sinensis]	2.507	1.326	3.57e-05	up	yes	202.259	186.008	173.593	482.009	447.069	479.687	CC:macromolecular complex;CC:ribonucleoprotein complex;CC:cellular_componentMF:organic cyclic compound binding;MF:molecular_function;MF:RNA binding;MF:nucleic acid binding;MF:heterocyclic compound binding;MF:binding	GO:0032991;GO:1990904;GO:0005575GO:0097159;GO:0003674;GO:0003723;GO:0003676;GO:1901363;GO:0005488	ENOG4111WRB	S:Function unknown	PF00076.26	RRM_1	RNA recognition motif	cytoplasmic
KAF4511271.1	G6O67_003083	Copper acquisition factor BIM1-like domain-containing protein	hypothetical protein G6O67_003083 [Ophiocordyceps sinensis]	0.271	-1.884	7.76e-05	down	yes	477.735	546.708	517.405	119.553	142.595	155.708	CC:cellular_component;CC:membrane;CC:cellular anatomical entity	GO:0005575;GO:0016020;GO:0110165	ENOG4111S6R	U:Intracellular trafficking, secretion, and vesicular transport	PF20238.2	BIM1-like_dom	Copper acquisition factor BIM1-like	plasma membrane
KAF4505660.1	G6O67_007583	116 kDa U5 small nuclear ribonucleoprotein component	hypothetical protein G6O67_007583 [Ophiocordyceps sinensis]	0.3847	-1.378	3.87e-07	down	yes	467.403	471.144	468.226	177.601	189.099	174.427	BP:metabolic process;BP:organic substance metabolic process;BP:nucleic acid metabolic process;BP:cellular nitrogen compound metabolic process;BP:nitrogen compound metabolic process;BP:nucleobase-containing compound metabolic process;BP:organic cyclic compound metabolic process;BP:RNA splicing;BP:cellular process;BP:mRNA metabolic process;BP:cellular aromatic compound metabolic process;BP:biologic…	GO:0008152;GO:0071704;GO:0090304;GO:0034641;GO:0006807;GO:0006139;GO:1901360;GO:0008380;GO:0009987;GO:0016071;GO:0006725;GO:0008150;GO:0046483;GO:0016070;GO:0044238;GO:0044237;GO:0043170;GO:0006396;GO:0006397GO:0005681;GO:0032991;GO:0005575;GO:1990904GO:0035639;GO:0003674;GO:0005488;GO:0003676;GO:0043167;GO:1901363;GO:1901265;GO:0016491;GO:0043168;GO:0050660;GO:0019001;GO:0000166;GO:0032561;GO:00…	COG0480	T:Signal transduction mechanisms	PF00009.31;PF16004.9;PF05199.17;PF03764.22;PF00732.23;PF00679.28;PF03144.29;PF14492.10	GTP_EFTU;EFTUD2;GMC_oxred_C;EFG_IV;GMC_oxred_N;EFG_C;GTP_EFTU_D2;EFG_III	Elongation factor Tu GTP binding domain;116 kDa U5 small nuclear ribonucleoprotein component N-terminus;GMC oxidoreductase;Elongation factor G, domain IV;GMC oxidoreductase;Elongation factor G C-terminus;Elongation factor Tu domain 2;Elongation Factor G, domain III	cytoplasmic
KAF4511562.1	G6O67_003345	Oxidase ustYa	hypothetical protein G6O67_003345 [Ophiocordyceps sinensis]	0.2885	-1.793	0.002861	down	yes	609.868	454.591	438.548	149.49	143.749	140.31	BP:secondary metabolic process;BP:metabolic process;BP:secondary metabolite biosynthetic process;BP:biosynthetic process;BP:cellular metabolic process;BP:cellular biosynthetic process;BP:toxin biosynthetic process;BP:biological_process;BP:mycotoxin metabolic process;BP:mycotoxin biosynthetic process;BP:cellular process;BP:toxin metabolic processCC:membrane;CC:cellular_component;CC:cellular anatom…	GO:0019748;GO:0008152;GO:0044550;GO:0009058;GO:0044237;GO:0044249;GO:0009403;GO:0008150;GO:0043385;GO:0043386;GO:0009987;GO:0009404GO:0016020;GO:0005575;GO:0110165	ENOG4111JR2;ENOG4111QKD	S:Function unknown;	PF11807.12	UstYa	Mycotoxin biosynthesis protein UstYa	Golgi apparatus
KAF4506820.1	G6O67_006863	Alpha-actinin, sarcomeric (F-actin cross linking protein)	hypothetical protein G6O67_006863 [Ophiocordyceps sinensis]	0.3662	-1.449	0.002186	down	yes	480.658	497.761	371.189	163.715	181.142	149.329	BP:cellular process;BP:cellular component organization;BP:biological_process;BP:cellular component organization or biogenesisMF:cation binding;MF:cytoskeletal protein binding;MF:ion binding;MF:actin binding;MF:molecular_function;MF:calcium ion binding;MF:protein binding;MF:metal ion binding;MF:binding	GO:0009987;GO:0016043;GO:0008150;GO:0071840GO:0043169;GO:0008092;GO:0043167;GO:0003779;GO:0003674;GO:0005509;GO:0005515;GO:0046872;GO:0005488	COG5069	Z:Cytoskeleton	PF00307.35;PF08726.14	CH;EFhand_Ca_insen	Calponin homology;Ca2+ insensitive EF hand	cytoplasmic
KAF4508774.1	G6O67_005113	Endonuclease/exonuclease/phosphatase domain-containing protein	hypothetical protein G6O67_005113 [Ophiocordyceps sinensis]	0.3952	-1.339	0.0002563	down	yes	446.717	461.467	406.844	147.964	197.331	174.369	CC:membrane;CC:cellular_component;CC:cellular anatomical entityMF:hydrolase activity;MF:nuclease activity;MF:endonuclease activity;MF:exonuclease activity;MF:hydrolase activity, acting on ester bonds;MF:catalytic activity;MF:molecular_function	GO:0016020;GO:0005575;GO:0110165GO:0016787;GO:0004518;GO:0004519;GO:0004527;GO:0016788;GO:0003824;GO:0003674	COG3568	S:Function unknown	PF03372.27	Exo_endo_phos	Endonuclease/Exonuclease/phosphatase family	plasma membrane
KAF4507960.1	G6O67_004403	Peptide-N4-(N-acetyl-beta-glucosaminyl)asparagine amidase A	hypothetical protein G6O67_004403 [Ophiocordyceps sinensis]	0.4895	-1.031	0.0009282	down	yes	376.437	425.473	423.001	213.912	220.76	164.906	------	------	ENOG410XR8Z	S:Function unknown	PF12222.12	PNGaseA	Peptide N-acetyl-beta-D-glucosaminyl asparaginase amidase A	extracellular
KAF4506200.1	G6O67_006304	1-alkyl-2-acetylglycerophosphocholine esterase	hypothetical protein G6O67_006304 [Ophiocordyceps sinensis]	0.2817	-1.828	0.001064	down	yes	392.87	511.693	512.617	137.354	123.39	138.463	CC:membrane;CC:cellular_component;CC:cellular anatomical entityMF:hydrolase activity;MF:carboxylic ester hydrolase activity;MF:catalytic activity;MF:molecular_function;MF:hydrolase activity, acting on ester bonds;MF:1-alkyl-2-acetylglycerophosphocholine esterase activity;MF:cutinase activity	GO:0016020;GO:0005575;GO:0110165GO:0016787;GO:0052689;GO:0003824;GO:0003674;GO:0016788;GO:0003847;GO:0050525	COG4188	S:Function unknown	PF03403.17	PAF-AH_p_II	Platelet-activating factor acetylhydrolase, isoform II	extracellular
KAF4507148.1	G6O67_005816	RRM domain-containing protein	hypothetical protein G6O67_005816 [Ophiocordyceps sinensis]	0.2788	-1.843	0.01212	down	yes	615.582	383.963	387.956	124.543	134.392	127.962	MF:organic cyclic compound binding;MF:molecular_function;MF:binding;MF:nucleic acid binding;MF:heterocyclic compound binding;MF:RNA binding	GO:0097159;GO:0003674;GO:0005488;GO:0003676;GO:1901363;GO:0003723	ENOG4111JAW	S:Function unknown	PF00076.26	RRM_1	RNA recognition motif	cytoplasmic
KAF4510561.1	G6O67_002438	Mitochondrial phosphate carrier protein 2	hypothetical protein G6O67_002438 [Ophiocordyceps sinensis]	0.2324	-2.105	1.16e-05	down	yes	472.937	474.52	434.363	103.87	109.056	108.16	BP:phosphate ion transmembrane transport;BP:transmembrane transport;BP:inorganic anion transmembrane transport;BP:mitochondrial phosphate ion transmembrane transport;BP:inorganic anion transport;BP:cellular process;BP:transport;BP:phosphate ion transport;BP:biological_process;BP:establishment of localization;BP:localization;BP:inorganic ion transmembrane transportCC:organelle membrane;CC:membrane…	GO:0035435;GO:0055085;GO:0098661;GO:1990547;GO:0015698;GO:0009987;GO:0006810;GO:0006817;GO:0008150;GO:0051234;GO:0051179;GO:0098660GO:0031090;GO:0016020;GO:0031966;GO:0019866;GO:0005575;GO:0005743;GO:0110165GO:0003674;GO:0015318;GO:0005215;GO:0022804;GO:0015291;GO:0005315;GO:0022857	ENOG410XPST	S:Function unknown	PF00153.31	Mito_carr	Mitochondrial carrier protein	cytoplasmic
KAF4510426.1	G6O67_002314	Agmatinase	hypothetical protein G6O67_002314 [Ophiocordyceps sinensis]	0.4764	-1.07	0.0007556	down	yes	360.033	413.138	366.555	207.81	165.287	169.847	BP:carboxylic acid metabolic process;BP:nucleic acid metabolic process;BP:cellular nitrogen compound metabolic process;BP:nitrogen compound metabolic process;BP:ncRNA metabolic process;BP:organic cyclic compound metabolic process;BP:nucleobase-containing compound metabolic process;BP:cellular amino acid metabolic process;BP:organic substance metabolic process;BP:cellular process;BP:cellular aroma…	GO:0019752;GO:0090304;GO:0034641;GO:0006807;GO:0034660;GO:1901360;GO:0006139;GO:0006520;GO:0071704;GO:0009987;GO:0006725;GO:0008150;GO:0008152;GO:0043436;GO:0046483;GO:0016070;GO:0044238;GO:1901564;GO:0006082;GO:0044237;GO:0043170;GO:0006399;GO:0043038;GO:0043039;GO:0006418;GO:0044281GO:0035639;GO:0003674;GO:0005488;GO:0003676;GO:0000166;GO:1901363;GO:0043168;GO:0004812;GO:0043167;GO:1901265;GO:0…	COG0010	E:Amino acid transport and metabolism	PF00491.25	Arginase	Arginase family	peroxisomal
KAF4507872.1	G6O67_004323	Tat pathway signal sequence	hypothetical protein G6O67_004323 [Ophiocordyceps sinensis]	0.4882	-1.034	0.002373	down	yes	400.067	398.085	328.319	165.703	213.485	170.715	BP:primary metabolic process;BP:lipid metabolic process;BP:organic substance metabolic process;BP:biological_process;BP:metabolic processMF:phosphoric diester hydrolase activity;MF:hydrolase activity;MF:hydrolase activity, acting on ester bonds;MF:phosphoric ester hydrolase activity;MF:molecular_function;MF:catalytic activity	GO:0044238;GO:0006629;GO:0071704;GO:0008150;GO:0008152GO:0008081;GO:0016787;GO:0016788;GO:0042578;GO:0003674;GO:0003824	ENOG410Y3PH	S:Function unknown	------	------	------	extracellular
KAF4511870.1	G6O67_001074	3-hydroxyisobutyryl-coenzyme A hydrolase	hypothetical protein G6O67_001074 [Ophiocordyceps sinensis]	0.3526	-1.504	0.002374	down	yes	338.164	467.552	426.171	145.637	132.137	156.546	BP:lipid oxidation;BP:fatty acid metabolic process;BP:fatty acid beta-oxidation;BP:carboxylic acid metabolic process;BP:cellular catabolic process;BP:fatty acid catabolic process;BP:small molecule metabolic process;BP:small molecule catabolic process;BP:cellular lipid catabolic process;BP:lipid modification;BP:lipid catabolic process;BP:organic substance metabolic process;BP:lipid metabolic proce…	GO:0034440;GO:0006631;GO:0006635;GO:0019752;GO:0044248;GO:0009062;GO:0044281;GO:0044282;GO:0044242;GO:0030258;GO:0016042;GO:0071704;GO:0006629;GO:0009987;GO:1901575;GO:0032787;GO:0008150;GO:0008152;GO:0072329;GO:0043436;GO:0019395;GO:0044255;GO:0009056;GO:0044238;GO:0006082;GO:0046395;GO:0016054;GO:0044237GO:0016790;GO:0003674;GO:0003860;GO:0016289;GO:0016787;GO:0016788;GO:0003824;GO:0016853	ENOG410XTHX	I:Lipid transport and metabolism	PF00378.24;PF16113.9	ECH_1;ECH_2	Enoyl-CoA hydratase/isomerase;Enoyl-CoA hydratase/isomerase	mitochondrial
KAF4509726.1	G6O67_003868	Xylose isomerase-like TIM barrel domain-containing protein	hypothetical protein G6O67_003868 [Ophiocordyceps sinensis]	0.329	-1.604	0.04223	down	yes	228.734	515.979	507.25	112.786	151.543	147.556	BP:nucleic acid metabolic process;BP:cellular nitrogen compound metabolic process;BP:nitrogen compound metabolic process;BP:organic cyclic compound metabolic process;BP:nucleobase-containing compound metabolic process;BP:cellular response to stimulus;BP:organic substance metabolic process;BP:DNA repair;BP:cellular process;BP:cellular aromatic compound metabolic process;BP:cellular response to DNA…	GO:0090304;GO:0034641;GO:0006807;GO:1901360;GO:0006139;GO:0051716;GO:0071704;GO:0006281;GO:0009987;GO:0006725;GO:0006974;GO:0006950;GO:0008150;GO:0008152;GO:0046483;GO:0044238;GO:0050896;GO:0044237;GO:0043170;GO:0033554;GO:0006259GO:0110165;GO:0005575GO:0043169;GO:0003674;GO:0008270;GO:0003676;GO:0003677;GO:1901363;GO:0046914;GO:0016829;GO:0043167;GO:0046872;GO:0016787;GO:0016788;GO:0003824;GO:00…	COG0648	L:Replication, recombination and repair	PF01261.28	AP_endonuc_2	Xylose isomerase-like TIM barrel	nuclear
KAF4511776.1	G6O67_000987	Uncharacterized protein	hypothetical protein G6O67_000987 [Ophiocordyceps sinensis]	3.046	1.607	0.001072	up	yes	85.1585	154.01	158.503	367.02	441.726	402.595	------	------	ENOG41117Q1	S:Function unknown	------	------	------	cytoplasmic
KAF4508817.1	G6O67_005150	Extracellular phospholipase C	hypothetical protein G6O67_005150 [Ophiocordyceps sinensis]	0.09378	-3.415	2.49e-06	down	yes	501.189	498.956	468.654	38.2319	52.2847	47.2273	MF:hydrolase activity;MF:molecular_function;MF:hydrolase activity, acting on ester bonds;MF:catalytic activity	GO:0016787;GO:0003674;GO:0016788;GO:0003824	COG3511	M:Cell wall/membrane/envelope biogenesis	PF04185.18	Phosphoesterase	Phosphoesterase family	extracellular
KAF4505536.1	G6O67_007473	Beta-mannosidase	hypothetical protein G6O67_007473 [Ophiocordyceps sinensis]	0.2374	-2.075	4.46e-05	down	yes	447.184	420.669	424.989	111.345	122.847	72.7445	BP:organic substance metabolic process;BP:biological_process;BP:metabolic process;BP:primary metabolic process;BP:carbohydrate metabolic processCC:cellular anatomical entity;CC:cellular_component;CC:extracellular regionMF:purine ribonucleoside triphosphate binding;MF:hydrolase activity, acting on glycosyl bonds;MF:molecular_function;MF:binding;MF:guanyl nucleotide binding;MF:heterocyclic compound…	GO:0071704;GO:0008150;GO:0008152;GO:0044238;GO:0005975GO:0110165;GO:0005575;GO:0005576GO:0035639;GO:0016798;GO:0003674;GO:0005488;GO:0019001;GO:1901363;GO:1901265;GO:0043168;GO:0032561;GO:0000166;GO:0004567;GO:0017076;GO:0005525;GO:0016787;GO:0015923;GO:0003924;GO:0017111;GO:0036094;GO:0003824;GO:0016818;GO:0043167;GO:0097367;GO:0097159;GO:0016817;GO:0016462;GO:0004553;GO:0032555;GO:0032553	------	------	PF17786.5;PF00703.25;PF17753.5	Mannosidase_ig;Glyco_hydro_2;Ig_mannosidase	Mannosidase Ig/CBM-like domain;Glycosyl hydrolases family 2;Ig-fold domain	cytoplasmic
KAF4508919.1	G6O67_005241	Multidrug resistance protein 1	hypothetical protein G6O67_005241 [Ophiocordyceps sinensis]	0.4088	-1.291	0.001235	down	yes	430.785	352.122	346.665	152.736	159.306	149.712	CC:membrane;CC:cellular anatomical entity;CC:cellular_componentMF:purine ribonucleoside triphosphate binding;MF:molecular_function;MF:binding;MF:ATPase activity;MF:ion binding;MF:heterocyclic compound binding;MF:nucleoside phosphate binding;MF:anion binding;MF:ATPase activity, coupled to transmembrane movement of substances;MF:nucleotide binding;MF:primary active transmembrane transporter activit…	GO:0016020;GO:0110165;GO:0005575GO:0035639;GO:0003674;GO:0005488;GO:0016887;GO:0043167;GO:1901363;GO:1901265;GO:0043168;GO:0042626;GO:0000166;GO:0015399;GO:0017076;GO:0022804;GO:0016787;GO:0005215;GO:0140359;GO:0017111;GO:0036094;GO:0003824;GO:0016818;GO:0030554;GO:0097367;GO:0097159;GO:0016817;GO:0016462;GO:0022857;GO:0032559;GO:0005524;GO:0032555;GO:0032553	COG1132	V:Defense mechanisms	PF00664.27;PF00005.31;PF02463.23;PF09818.13;PF13555.10	ABC_membrane;ABC_tran;SMC_N;ABC_ATPase;AAA_29	ABC transporter transmembrane region;ABC transporter;RecF/RecN/SMC N terminal domain;P-loop domain;P-loop containing region of AAA domain	plasma membrane
KAF4513384.1	G6O67_000660	Glycosyl hydrolase	hypothetical protein G6O67_000660 [Ophiocordyceps sinensis]	0.2688	-1.895	0.001881	down	yes	331.123	446.252	462.531	111.716	115.481	106.107	BP:organic substance metabolic process;BP:organic substance catabolic process;BP:carbohydrate metabolic process;BP:primary metabolic process;BP:carbohydrate catabolic process;BP:metabolic process;BP:biological_process;BP:catabolic processMF:hydrolase activity;MF:mannosidase activity;MF:hydrolase activity, hydrolyzing O-glycosyl compounds;MF:hydrolase activity, acting on glycosyl bonds;MF:catalyti…	GO:0071704;GO:1901575;GO:0005975;GO:0044238;GO:0016052;GO:0008152;GO:0008150;GO:0009056GO:0016787;GO:0015923;GO:0004553;GO:0016798;GO:0003824;GO:0003674;GO:0008496;GO:0004559	COG4833	G:Carbohydrate transport and metabolism	PF03663.18	Glyco_hydro_76	Glycosyl hydrolase family 76	mitochondrial
KAF4511085.1	G6O67_002918	Monooxygenase	hypothetical protein G6O67_002918 [Ophiocordyceps sinensis]	0.3084	-1.697	0.03047	down	yes	235.506	510.867	453.031	139.645	120.037	110.252	CC:cellular_component;CC:membrane;CC:cellular anatomical entity	GO:0005575;GO:0016020;GO:0110165	ENOG410ZJME;ENOG41125ZB	S:Function unknown;	PF13826.10	DUF4188	Domain of unknown function	plasma membrane
KAF4511715.1	G6O67_003487	Carboxypeptidase	hypothetical protein G6O67_003487 [Ophiocordyceps sinensis]	0.3805	-1.394	2.04e-05	down	yes	375.334	389.5	369.948	141.549	159.226	130.963	BP:primary metabolic process;BP:organonitrogen compound metabolic process;BP:protein metabolic process;BP:macromolecule metabolic process;BP:organic substance metabolic process;BP:nitrogen compound metabolic process;BP:biological_process;BP:metabolic process;BP:proteolysisMF:molecular_function;MF:exopeptidase activity;MF:hydrolase activity;MF:carboxypeptidase activity;MF:catalytic activity, actin…	GO:0044238;GO:1901564;GO:0019538;GO:0043170;GO:0071704;GO:0006807;GO:0008150;GO:0008152;GO:0006508GO:0003674;GO:0008238;GO:0016787;GO:0004180;GO:0140096;GO:0017171;GO:0004185;GO:0070008;GO:0008233;GO:0003824;GO:0008236	COG2939	O:Posttranslational modification, protein turnover, chaperones	PF00450.26	Peptidase_S10	Serine carboxypeptidase	vacuolar
KAF4507175.1	G6O67_005840	Histidinolphosphatase-like protein	hypothetical protein G6O67_005840 [Ophiocordyceps sinensis]	0.4084	-1.292	0.0193	down	yes	478.203	310.189	305.348	149.356	154.68	142.697	------	------	ENOG411211V	S:Function unknown	------	------	------	cytoplasmic
KAF4504787.1	G6O67_008195	Chromo domain-containing protein	hypothetical protein G6O67_008195 [Ophiocordyceps sinensis]	0.3148	-1.667	0.000204	down	yes	401.892	411.775	347.163	114.615	127.288	123.583	BP:negative regulation of metabolic process;BP:regulation of metabolic process;BP:negative regulation of cellular biosynthetic process;BP:regulation of cellular biosynthetic process;BP:negative regulation of cellular metabolic process;BP:regulation of cellular metabolic process;BP:negative regulation of gene expression;BP:regulation of biological process;BP:cellular component organization or biog…	GO:0009892;GO:0019222;GO:0031327;GO:0031326;GO:0031324;GO:0031323;GO:0010629;GO:0050789;GO:0071840;GO:0071824;GO:0010605;GO:0009890;GO:0006325;GO:0070828;GO:0040029;GO:0016043;GO:0043933;GO:0065007;GO:0048519;GO:0045814;GO:0010468;GO:0060255;GO:0009987;GO:0009889;GO:0050794;GO:0008150;GO:0031507;GO:0006338;GO:0010556;GO:0010558;GO:0048523GO:0043227;GO:0005634;GO:0043226;GO:0110165;GO:0000792;GO:0…	ENOG4111VMV	S:Function unknown	PF01393.23;PF00385.28	Chromo_shadow;Chromo	Chromo shadow domain;Chromo	nuclear
KAF4504743.1	G6O67_008152	Glucosamine-6-phosphate isomerase	hypothetical protein G6O67_008152 [Ophiocordyceps sinensis]	0.3167	-1.659	0.001815	down	yes	439.668	327.036	379.909	149.193	109.656	104.252	BP:primary metabolic process;BP:carbohydrate metabolic process;BP:amino sugar metabolic process;BP:carbohydrate derivative metabolic process;BP:N-acetylglucosamine metabolic process;BP:organic substance metabolic process;BP:biological_process;BP:metabolic process;BP:glucosamine-containing compound metabolic processMF:isomerase activity;MF:catalytic activity;MF:hydrolase activity;MF:glucosamine-6-…	GO:0044238;GO:0005975;GO:0006040;GO:1901135;GO:0006044;GO:0071704;GO:0008150;GO:0008152;GO:1901071GO:0016853;GO:0003824;GO:0016787;GO:0004342;GO:0019239;GO:0003674;GO:0016810	COG0363	G:Carbohydrate transport and metabolism	PF01182.24	Glucosamine_iso	Glucosamine-6-phosphate isomerases/6-phosphogluconolactonase	cytoplasmic
KAF4509966.1	G6O67_001898	Uncharacterized protein	hypothetical protein G6O67_001898 [Ophiocordyceps sinensis]	6.943	2.796	0.0002181	up	yes	60.0819	61.0228	66.354	461.838	375.703	463.902	BP:cellular biosynthetic process;BP:cellular nitrogen compound metabolic process;BP:nitrogen compound metabolic process;BP:organic substance biosynthetic process;BP:peptide biosynthetic process;BP:organic substance metabolic process;BP:amide biosynthetic process;BP:cellular process;BP:biosynthetic process;BP:macromolecule biosynthetic process;BP:biological_process;BP:metabolic process;BP:cellular…	GO:0044249;GO:0034641;GO:0006807;GO:1901576;GO:0043043;GO:0071704;GO:0043604;GO:0009987;GO:0009058;GO:0009059;GO:0008150;GO:0008152;GO:0044271;GO:0044238;GO:1901564;GO:0043603;GO:1901566;GO:0019538;GO:0044237;GO:0043170;GO:0006518;GO:0006412GO:0043232;GO:0043226;GO:0110165;GO:0005840;GO:0043229;GO:0005575;GO:0043228GO:0003674;GO:0005198;GO:0003735	ENOG4112AS2	S:Function unknown	------	------	------	cytoplasmic
KAF4504408.1	G6O67_007859	Ecp2 effector protein domain-containing protein	hypothetical protein G6O67_007859 [Ophiocordyceps sinensis]	0.1763	-2.504	0.0001869	down	yes	453.784	375.701	428.122	71.9455	96.0278	53.7114	CC:cellular_component;CC:membrane;CC:cellular anatomical entity	GO:0005575;GO:0016020;GO:0110165	ENOG4110XPF	S:Function unknown	PF14856.10;putative necrosis-inducing factor)	Hce2;	Pathogen effecto;	plasma membrane
KAF4513608.1	G6O67_000857	Mitochondrial carrier domain protein	hypothetical protein G6O67_000857 [Ophiocordyceps sinensis]	0.3619	-1.466	0.007793	down	yes	449.832	296.327	339.913	112.091	145.31	135.616	CC:organelle membrane;CC:membrane;CC:organelle inner membrane;CC:mitochondrial membrane;CC:cellular_component;CC:mitochondrial inner membrane;CC:cellular anatomical entity	GO:0031090;GO:0016020;GO:0019866;GO:0031966;GO:0005575;GO:0005743;GO:0110165	ENOG410XS86	S:Function unknown	PF00153.31	Mito_carr	Mitochondrial carrier protein	cytoplasmic
KAF4508233.1	G6O67_004640	STAS domain-containing protein	hypothetical protein G6O67_004640 [Ophiocordyceps sinensis]	0.4557	-1.134	0.0003955	down	yes	304.395	355.677	349.683	160.731	153.414	146.051	CC:cellular_component;CC:membrane;CC:cellular anatomical entityMF:salt transmembrane transporter activity;MF:sulfur compound transmembrane transporter activity;MF:secondary active transmembrane transporter activity;MF:inorganic solute uptake transmembrane transporter activity;MF:transporter activity;MF:anion transmembrane transporter activity;MF:ion transmembrane transporter activity;MF:sulfate t…	GO:0005575;GO:0016020;GO:0110165GO:1901702;GO:1901682;GO:0015291;GO:0015318;GO:0005215;GO:0008509;GO:0015075;GO:0015116;GO:0022857;GO:0003674;GO:0022804;GO:0015103;GO:0008271	COG0659	P:Inorganic ion transport and metabolism	PF00916.24;PF01740.25	Sulfate_transp;STAS	Sulfate permease family;STAS domain	cytoplasmic
KAF4509433.1	G6O67_003608	Peptidase M60 domain-containing protein	hypothetical protein G6O67_003608 [Ophiocordyceps sinensis]	0.3783	-1.402	1.16e-05	down	yes	341.584	349.845	366.313	134.269	126.439	139.383	------	------	ENOG410ZWFQ;ENOG410XREF	S:Function unknown;	PF13402.10;PF17291.6	Peptidase_M60;M60-like_N	Peptidase M60, enhancin and enhancin-like;N-terminal domain of M60-like peptidases	extracellular
KAF4505550.1	G6O67_007485	Six-hairpin glycosidase-like protein	hypothetical protein G6O67_007485 [Ophiocordyceps sinensis]	0.3386	-1.562	8.16e-05	down	yes	361.833	365.484	357.642	135.551	93.6161	138.201	BP:carbohydrate metabolic process;BP:primary metabolic process;BP:organic substance metabolic process;BP:metabolic process;BP:biological_processMF:hydrolase activity;MF:catalytic activity;MF:molecular_function	GO:0005975;GO:0044238;GO:0071704;GO:0008152;GO:0008150GO:0016787;GO:0003824;GO:0003674	ENOG410XPIN	G:Carbohydrate transport and metabolism	PF03663.18	Glyco_hydro_76	Glycosyl hydrolase family 76	mitochondrial
KAF4504935.1	-	-	hypothetical protein G6O67_008323 [Ophiocordyceps sinensis]	0.2141	-2.224	4.76e-06	down	yes	392.489	386.396	416.616	88.2269	82.7754	84.9162	------	------	ENOG411260Q	S:Function unknown	PF08547.16	CIA30	Complex I intermediate-associated protein 30	cytoplasmic
KAF4507308.1	G6O67_005961	Uncharacterized protein	hypothetical protein G6O67_005961 [Ophiocordyceps sinensis]	0.269	-1.894	6.69e-05	down	yes	407.461	367.953	355.16	99.4561	107.109	97.5696	------	------	------	------	------	------	------	extracellular
KAF4506205.1	G6O67_006308	BTB domain-containing protein	hypothetical protein G6O67_006308 [Ophiocordyceps sinensis]	0.3685	-1.44	0.02266	down	yes	460.142	275.436	306.322	97.8337	168.227	117.853	------	------	ENOG411290Q	S:Function unknown	------	------	------	cytoplasmic
KAF4504089.1	G6O67_008703	Carboxylic ester hydrolase	hypothetical protein G6O67_008703 [Ophiocordyceps sinensis]	0.3687	-1.439	8.98e-05	down	yes	330.942	347.549	359.534	109.18	146.823	126.7	MF:hydrolase activity;MF:molecular_function;MF:catalytic activity	GO:0016787;GO:0003674;GO:0003824	COG2272	G:Carbohydrate transport and metabolism	PF00135.32;PF20434.2	COesterase;BD-FAE	Carboxylesterase family;BD-FAE	extracellular
KAF4507118.1	G6O67_005788	Asparaginase family protein	hypothetical protein G6O67_005788 [Ophiocordyceps sinensis]	0.3962	-1.336	2.59e-05	down	yes	322.029	348.689	322.341	128.999	135.866	128.632	MF:hydrolase activity;MF:endopeptidase activity;MF:catalytic activity, acting on a protein;MF:threonine-type endopeptidase activity;MF:catalytic activity;MF:threonine-type peptidase activity;MF:molecular_function;MF:peptidase activity	GO:0016787;GO:0004175;GO:0140096;GO:0004298;GO:0003824;GO:0070003;GO:0003674;GO:0008233	COG1446	E:Amino acid transport and metabolism	PF01112.22	Asparaginase_2	Asparaginase	nuclear
KAF4508631.1	G6O67_004982	Amine oxidase	hypothetical protein G6O67_004982 [Ophiocordyceps sinensis]	0.1556	-2.684	1e-06	down	yes	396.184	404.425	396.048	49.6115	68.5266	68.0377	CC:membrane;CC:cellular_component;CC:cellular anatomical entityMF:catalytic activity;MF:molecular_function;MF:oxidoreductase activity	GO:0016020;GO:0005575;GO:0110165GO:0003824;GO:0003674;GO:0016491	ENOG410YT60;ENOG410XSNC	S:Function unknown;	PF01593.28;PF13450.10	Amino_oxidase;NAD_binding_8	Flavin containing amine oxidoreductase;NA	mitochondrial
KAF4512443.1	G6O67_001582	Ppx/GppA phosphatase domain-containing protein	hypothetical protein G6O67_001582 [Ophiocordyceps sinensis]	2.121	1.085	0.0002126	up	yes	137.104	151.046	147.428	284.28	323.053	316.428	------	------	COG0248;COG0248	F:Nucleotide transport and metabolism;P:Inorganic ion transport and metabolism	PF02541.20	Ppx-GppA	Ppx/GppA phosphatase family	cytoplasmic
KAF4508347.1	G6O67_004740	Adhesin domain-containing protein	hypothetical protein G6O67_004740 [Ophiocordyceps sinensis]	0.4429	-1.175	1.88e-05	down	yes	301.569	312.785	324.226	142.257	141.582	131.868	BP:transport;BP:establishment of localization;BP:localization;BP:biological_process;BP:cellular process;BP:transmembrane transportCC:organelle membrane;CC:membrane;CC:organelle inner membrane;CC:mitochondrial membrane;CC:cellular_component;CC:mitochondrial inner membrane;CC:cellular anatomical entityMF:cation binding;MF:ion binding;MF:molecular_function;MF:calcium ion binding;MF:metal ion binding…	GO:0006810;GO:0051234;GO:0051179;GO:0008150;GO:0009987;GO:0055085GO:0031090;GO:0016020;GO:0019866;GO:0031966;GO:0005575;GO:0005743;GO:0110165GO:0043169;GO:0043167;GO:0003674;GO:0005509;GO:0046872;GO:0005488	ENOG410XTVY	S:Function unknown	PF13349.10	DUF4097	Putative adhesin	plasma membrane
KAF4509375.1	G6O67_003553	Uncharacterized protein	hypothetical protein G6O67_003553 [Ophiocordyceps sinensis]	0.2322	-2.107	0.0002419	down	yes	350.865	335.65	388.185	102.195	52.002	95.3897	------	------	ENOG41117RP	S:Function unknown	------	------	------	cytoplasmic
KAF4508715.1	G6O67_005058	E2 ubiquitin-conjugating enzyme	hypothetical protein G6O67_005058 [Ophiocordyceps sinensis]	2.321	1.215	0.002283	up	yes	105.106	141.633	146.956	345.528	273.834	294.478	MF:purine ribonucleoside triphosphate binding;MF:molecular_function;MF:binding;MF:ion binding;MF:heterocyclic compound binding;MF:nucleoside phosphate binding;MF:ubiquitin-like protein transferase activity;MF:nucleotide binding;MF:transferase activity;MF:transferase activity, transferring acyl groups;MF:purine nucleotide binding;MF:ATP binding;MF:transferase activity, transferring amino-acyl grou…	GO:0035639;GO:0003674;GO:0005488;GO:0043167;GO:1901363;GO:1901265;GO:0019787;GO:0000166;GO:0016740;GO:0016746;GO:0017076;GO:0005524;GO:0016755;GO:0140096;GO:0036094;GO:0003824;GO:0061650;GO:0004842;GO:0061631;GO:0030554;GO:0097367;GO:0097159;GO:0043168;GO:0032559;GO:0032555;GO:0032553	COG5078	S:Function unknown	PF00179.30	UQ_con	Ubiquitin-conjugating enzyme	cytoplasmic
KAF4507131.1	G6O67_005799	Amine oxidase domain-containing protein	hypothetical protein G6O67_005799 [Ophiocordyceps sinensis]	0.4534	-1.141	6.47e-05	down	yes	314.758	287.66	290.325	141.246	134.967	128.513	CC:organelle membrane;CC:membrane;CC:organelle inner membrane;CC:cellular_component;CC:mitochondrial inner membrane;CC:mitochondrial membrane;CC:cellular anatomical entityMF:cation binding;MF:copper ion binding;MF:transition metal ion binding;MF:catalytic activity;MF:ion binding;MF:molecular_function;MF:binding;MF:metal ion binding;MF:oxidoreductase activity	GO:0031090;GO:0016020;GO:0019866;GO:0005575;GO:0005743;GO:0031966;GO:0110165GO:0043169;GO:0005507;GO:0046914;GO:0003824;GO:0043167;GO:0003674;GO:0005488;GO:0046872;GO:0016491	COG2907	S:Function unknown	PF01593.28;PF13450.10;PF01266.28	Amino_oxidase;NAD_binding_8;DAO	Flavin containing amine oxidoreductase;NA;FAD dependent oxidoreductase	mitochondrial
KAF4509643.1	G6O67_003791	Glucose-repressible protein Grg1	hypothetical protein G6O67_003791 [Ophiocordyceps sinensis]	4.417	2.143	0.003768	up	yes	88.9738	70.4888	79.2253	421.221	268.357	364.696	------	------	ENOG410YWA5	S:Function unknown	PF11034.12	Grg1	Glucose-repressible protein Grg1	cytoplasmic
KAF4511513.1	G6O67_003301	Succinate/fumarate mitochondrial transporter	hypothetical protein G6O67_003301 [Ophiocordyceps sinensis]	0.2031	-2.3	3.86e-05	down	yes	346.662	368.859	320.99	71.2906	72.163	67.0268	BP:transport;BP:biological_process;BP:localization;BP:cellular process;BP:establishment of localization;BP:transmembrane transportCC:organelle membrane;CC:membrane;CC:organelle inner membrane;CC:mitochondrial membrane;CC:cellular_component;CC:mitochondrial inner membrane;CC:cellular anatomical entity	GO:0006810;GO:0008150;GO:0051179;GO:0009987;GO:0051234;GO:0055085GO:0031090;GO:0016020;GO:0019866;GO:0031966;GO:0005575;GO:0005743;GO:0110165	ENOG410YAYP	J:Translation, ribosomal structure and biogenesis	PF00153.31	Mito_carr	Mitochondrial carrier protein	cytoplasmic
KAF4509178.1	G6O67_005466	C2 domain-containing protein	hypothetical protein G6O67_005466 [Ophiocordyceps sinensis]	0.3632	-1.461	7.92e-06	down	yes	306.419	305.031	300.733	99.9079	121.846	109.519	------	------	ENOG410ZN2X	S:Function unknown	PF00168.34	C2	C2 domain	nuclear
KAF4504949.1	G6O67_006954	Methyltransferase type 11 domain-containing protein	hypothetical protein G6O67_006954 [Ophiocordyceps sinensis]	0.4326	-1.209	0.004697	down	yes	339.995	260.046	262.464	107.745	146.316	119.094	BP:biological_process;BP:metabolic process;BP:methylationMF:S-adenosylmethionine-dependent methyltransferase activity;MF:catalytic activity;MF:transferase activity;MF:transferase activity, transferring one-carbon groups;MF:molecular_function;MF:methyltransferase activity	GO:0008150;GO:0008152;GO:0032259GO:0008757;GO:0003824;GO:0016740;GO:0016741;GO:0003674;GO:0008168	ENOG4111IQH	S:Function unknown	PF08241.16;PF13649.10;PF13489.10;PF13847.10;PF08242.16;PF01209.22	Methyltransf_11;Methyltransf_25;Methyltransf_23;Methyltransf_31;Methyltransf_12;Ubie_methyltran	Methyltransferase domain;Methyltransferase domain;Methyltransferase domain;Methyltransferase domain;Methyltransferase domain;ubiE/COQ5 methyltransferase family	cytoplasmic
KAF4505710.1	G6O67_007628	Uncharacterized protein	hypothetical protein G6O67_007628 [Ophiocordyceps sinensis]	0.3285	-1.606	0.004282	down	yes	243.199	363.78	320.367	95.0051	109.9	99.7494	MF:catalytic activity;MF:molecular_function;MF:dioxygenase activity;MF:oxidoreductase activity	GO:0003824;GO:0003674;GO:0051213;GO:0016491	ENOG410ZPIP	S:Function unknown	PF10014.13	2OG-Fe_Oxy_2	2OG-Fe dioxygenase	cytoplasmic
KAF4507743.1	G6O67_004209	GH18 domain-containing protein	hypothetical protein G6O67_004209 [Ophiocordyceps sinensis]	0.2062	-2.278	0.0001439	down	yes	308.764	359.51	352.576	90.4164	55.0231	65.0982	BP:amino sugar catabolic process;BP:nitrogen compound metabolic process;BP:aminoglycan metabolic process;BP:organic substance catabolic process;BP:organic substance metabolic process;BP:chitin catabolic process;BP:polysaccharide catabolic process;BP:biological_process;BP:metabolic process;BP:chitin metabolic process;BP:organonitrogen compound metabolic process;BP:catabolic process;BP:macromolecul…	GO:0046348;GO:0006807;GO:0006022;GO:1901575;GO:0071704;GO:0006032;GO:0000272;GO:0008150;GO:0008152;GO:0006030;GO:1901564;GO:0009056;GO:0009057;GO:0044238;GO:0005975;GO:1901565;GO:0005976;GO:1901136;GO:1901135;GO:0016052;GO:0043170;GO:0006040;GO:1901072;GO:1901071;GO:0006026GO:0110165;GO:0005575;GO:0005576GO:0016798;GO:0003674;GO:0008061;GO:0004568;GO:0016787;GO:0003824;GO:0097367;GO:0004553;GO:00…	ENOG4111GPA	G:Carbohydrate transport and metabolism	PF00704.32	Glyco_hydro_18	Glycosyl hydrolases family 18	nuclear
KAF4511774.1	G6O67_000985	Infection structure specific protein	hypothetical protein G6O67_000985 [Ophiocordyceps sinensis]	0.2177	-2.2	0.000781	down	yes	378.966	281.945	331.27	66.6531	77.1764	72.1984	------	------	------	------	------	------	------	extracellular
KAF4505920.1	G6O67_007819	Enoyl-CoA hydratase/isomerase family protein	hypothetical protein G6O67_007819 [Ophiocordyceps sinensis]	0.3459	-1.532	0.009978	down	yes	367.28	291.927	228.303	82.1053	124.536	100.327	MF:catalytic activity;MF:molecular_function;MF:isomerase activity	GO:0003824;GO:0003674;GO:0016853	ENOG410YFAM	S:Function unknown	PF00378.24;PF16113.9	ECH_1;ECH_2	Enoyl-CoA hydratase/isomerase;Enoyl-CoA hydratase/isomerase	cytoplasmic
KAF4503962.1	G6O67_008587	Cytochrome b-c1 complex subunit 8	hypothetical protein G6O67_008587 [Ophiocordyceps sinensis]	0.4164	-1.264	0.01212	down	yes	350.072	235.215	248.306	131.41	112.636	103.075	BP:aerobic respiration;BP:generation of precursor metabolites and energy;BP:electron transport chain;BP:respiratory electron transport chain;BP:cellular process;BP:aerobic electron transport chain;BP:cellular respiration;BP:metabolic process;BP:energy derivation by oxidation of organic compounds;BP:mitochondrial electron transport, ubiquinol to cytochrome c;BP:cellular metabolic process;BP:biolog…	GO:0009060;GO:0006091;GO:0022900;GO:0022904;GO:0009987;GO:0019646;GO:0045333;GO:0008152;GO:0015980;GO:0006122;GO:0044237;GO:0008150GO:1990204;GO:0098803;GO:0070069;GO:0098800;GO:0005750;GO:1902495;GO:1902494;GO:1990351;GO:0032991;GO:0045275;GO:0005575;GO:0098796;GO:0098798	ENOG41123BH	I:Lipid transport and metabolism	PF02939.20	UcrQ	UcrQ family	cytoplasmic
KAF4504486.1	G6O67_007934	Amidase domain-containing protein	hypothetical protein G6O67_007934 [Ophiocordyceps sinensis]	0.2158	-2.212	8.74e-05	down	yes	292.755	341.694	335.525	66.3588	76.6107	66.3128	------	------	COG0154	U:Intracellular trafficking, secretion, and vesicular transport	PF01425.25	Amidase	Amidase	extracellular
KAF4504909.1	G6O67_008302	Glycosidase	hypothetical protein G6O67_008302 [Ophiocordyceps sinensis]	0.06692	-3.901	0.01944	down	yes	544.505	273.817	275.28	23.0052	26.7134	23.4618	BP:organic substance metabolic process;BP:carbohydrate metabolic process;BP:cellular process;BP:cellular component organization;BP:cell wall organization or biogenesis;BP:cell wall organization;BP:external encapsulating structure organization;BP:metabolic process;BP:biological_process;BP:primary metabolic process;BP:cellular component organization or biogenesisCC:cellular_component;CC:membrane;CC…	GO:0071704;GO:0005975;GO:0009987;GO:0016043;GO:0071554;GO:0071555;GO:0045229;GO:0008152;GO:0008150;GO:0044238;GO:0071840GO:0005575;GO:0016020;GO:0110165GO:0003674;GO:0003824;GO:0016787;GO:0016798;GO:0016740;GO:0004553	COG2273	S:Function unknown	PF00722.25	Glyco_hydro_16	Glycosyl hydrolases family 16	extracellular
KAF4505800.1	G6O67_007713	Serine-rich protein	hypothetical protein G6O67_007713 [Ophiocordyceps sinensis]	2.692	1.429	0.02155	up	yes	17.6777	174.146	118.68	251.074	291.256	293.654	CC:cellular_component;CC:membrane;CC:cellular anatomical entity	GO:0005575;GO:0016020;GO:0110165	ENOG4111Y91	S:Function unknown	------	------	------	cytoplasmic
KAF4510331.1	G6O67_002224	Succinate dehydrogenase [ubiquinone] iron-sulfur subunit, mitochondrial	hypothetical protein G6O67_002224 [Ophiocordyceps sinensis]	0.4756	-1.072	0.01147	down	yes	319.346	229.615	226.334	118.302	128.719	121.715	BP:tricarboxylic acid cycle;BP:biological_process;BP:metabolic process;BP:primary metabolic processCC:membrane;CC:cellular anatomical entity;CC:mitochondrial membrane;CC:organelle membrane;CC:organelle inner membrane;CC:cellular_component;CC:mitochondrial inner membraneMF:2 iron, 2 sulfur cluster binding;MF:molecular_function;MF:binding;MF:succinate dehydrogenase activity;MF:oxidoreductase activi…	GO:0006099;GO:0008150;GO:0008152;GO:0044238GO:0016020;GO:0110165;GO:0031966;GO:0031090;GO:0019866;GO:0005575;GO:0005743GO:0051537;GO:0003674;GO:0005488;GO:0000104;GO:0016491;GO:0043169;GO:0051540;GO:0016627;GO:0043167;GO:0046872;GO:0102040;GO:0003824;GO:0008177;GO:0009055;GO:0051538;GO:0051539;GO:0051536;GO:0016635	COG0479	C:Energy production and conversion	PF13085.10;PF13534.10;PF13183.10;PF13237.10	Fer2_3;Fer4_17;Fer4_8;Fer4_10	2Fe-2S iron-sulfur cluster binding domain;4Fe-4S dicluster domain;4Fe-4S dicluster domain;4Fe-4S dicluster domain	cytoplasmic
KAF4509928.1	G6O67_001862	Pyridoxamine 5'-phosphate oxidase putative domain-containing protein	hypothetical protein G6O67_001862 [Ophiocordyceps sinensis]	2.217	1.149	0.0008736	up	yes	97.0437	134.65	121.155	242.335	282.384	257.401	------	------	ENOG4111KEH	S:Function unknown	PF01243.24	Putative_PNPOx	Pyridoxamine 5'-phosphate oxidase	cytoplasmic
KAF4508758.1	G6O67_005098	Acyl-CoA dehydrogenase	hypothetical protein G6O67_005098 [Ophiocordyceps sinensis]	0.4598	-1.121	0.000134	down	yes	251.957	259.397	250.583	98.9094	128.721	122.72	MF:anion binding;MF:flavin adenine dinucleotide binding;MF:organic cyclic compound binding;MF:oxidoreductase activity, acting on the CH-CH group of donors;MF:nucleotide binding;MF:small molecule binding;MF:catalytic activity;MF:molecular_function;MF:binding;MF:ion binding;MF:heterocyclic compound binding;MF:nucleoside phosphate binding;MF:oxidoreductase activity	GO:0043168;GO:0050660;GO:0097159;GO:0016627;GO:0000166;GO:0036094;GO:0003824;GO:0003674;GO:0005488;GO:0043167;GO:1901363;GO:1901265;GO:0016491	COG1960	Q:Secondary metabolites biosynthesis, transport and catabolism	PF00441.28;PF02770.23;PF02771.20	Acyl-CoA_dh_1;Acyl-CoA_dh_M;Acyl-CoA_dh_N	Acyl-CoA dehydrogenase, C-terminal domain;Acyl-CoA dehydrogenase, middle domain;Acyl-CoA dehydrogenase, N-terminal domain	cytoplasmic
KAF4507431.1	G6O67_006066	Ribonucloprotein	hypothetical protein G6O67_006066 [Ophiocordyceps sinensis]	0.3522	-1.506	0.02959	down	yes	331.876	168.655	317.872	117.795	83.8041	86.6259	BP:snoRNA metabolic process;BP:cellular metabolic process;BP:RNA methylation;BP:nucleic acid metabolic process;BP:ncRNA metabolic process;BP:rRNA 2'-O-methylation;BP:organic cyclic compound metabolic process;BP:production of small RNA involved in gene silencing by RNA;BP:mRNA metabolic process;BP:macromolecule modification;BP:rRNA methylation;BP:organic substance metabolic process;BP:snoRNA proce…	GO:0016074;GO:0044237;GO:0001510;GO:0090304;GO:0034660;GO:0000451;GO:1901360;GO:0070918;GO:0016071;GO:0043412;GO:0031167;GO:0071704;GO:0043144;GO:0006364;GO:0034963;GO:0000452;GO:0008380;GO:0033967;GO:0031126;GO:0034470;GO:0006139;GO:0009987;GO:0006725;GO:0031123;GO:0000375;GO:0000462;GO:0000377;GO:0008150;GO:0008152;GO:0043628;GO:0009451;GO:0044238;GO:0046483;GO:0016070;GO:0016072;GO:0032259;GO:…	COG1358	S:Function unknown	PF01248.30	Ribosomal_L7Ae	Ribosomal protein L7Ae/L30e/S12e/Gadd45 family	cytoplasmic
KAF4510423.1	G6O67_002311	3-phytase	hypothetical protein G6O67_002311 [Ophiocordyceps sinensis]	0.428	-1.224	0.001022	down	yes	285.156	246.959	232.681	107.571	121.395	98.3698	MF:hydrolase activity;MF:phosphatase activity;MF:3-phytase activity;MF:hydrolase activity, acting on ester bonds;MF:phosphoric ester hydrolase activity;MF:catalytic activity;MF:molecular_function	GO:0016787;GO:0016791;GO:0016158;GO:0016788;GO:0042578;GO:0003824;GO:0003674	ENOG410ZVBQ	S:Function unknown	PF00328.26	His_Phos_2	Histidine phosphatase superfamily	cytoplasmic
KAF4509162.1	G6O67_005453	Carrier domain-containing protein	hypothetical protein G6O67_005453 [Ophiocordyceps sinensis]	2.201	1.138	0.0008673	up	yes	139.468	100.904	98.7906	234.152	253.629	258.735	BP:cellular biosynthetic process;BP:cellular nitrogen compound metabolic process;BP:nitrogen compound metabolic process;BP:organic substance biosynthetic process;BP:secondary metabolite biosynthetic process;BP:organic substance metabolic process;BP:methylation;BP:cellular process;BP:secondary metabolic process;BP:biosynthetic process;BP:biological_process;BP:metabolic process;BP:amide biosyntheti…	GO:0044249;GO:0034641;GO:0006807;GO:1901576;GO:0044550;GO:0071704;GO:0032259;GO:0009987;GO:0019748;GO:0009058;GO:0008150;GO:0008152;GO:0043604;GO:0044271;GO:0043603;GO:0044237GO:0003674;GO:0031177;GO:0008168;GO:0016740;GO:0016741;GO:0033218;GO:0008757;GO:0036094;GO:0003824;GO:0019842;GO:0016874;GO:0072341;GO:0016853;GO:0005488	COG1020	S:Function unknown	PF00501.32;PF00668.24;PF00550.29;PF13193.10;PF13489.10	AMP-binding;Condensation;PP-binding;AMP-binding_C;Methyltransf_23	AMP-binding enzyme;Condensation domain;Phosphopantetheine attachment site;AMP-binding enzyme C-terminal domain;Methyltransferase domain	cytoplasmic
KAF4505271.1	G6O67_007237	RRM domain-containing protein	hypothetical protein G6O67_007237 [Ophiocordyceps sinensis]	0.4798	-1.059	0.0264	down	yes	172.822	272.21	283.626	95.9622	121.867	131.803	MF:organic cyclic compound binding;MF:molecular_function;MF:binding;MF:nucleic acid binding;MF:heterocyclic compound binding;MF:RNA binding	GO:0097159;GO:0003674;GO:0005488;GO:0003676;GO:1901363;GO:0003723	ENOG4111JAW	T:Signal transduction mechanisms	PF00076.26	RRM_1	RNA recognition motif	cytoplasmic
KAF4510992.1	G6O67_002833	Isocitrate lyase	hypothetical protein G6O67_002833 [Ophiocordyceps sinensis]	0.342	-1.548	0.0004749	down	yes	284.368	273.061	241.95	73.4039	111.275	88.7269	BP:organic substance metabolic process;BP:organic acid metabolic process;BP:cellular metabolic process;BP:cellular process;BP:carboxylic acid metabolic process;BP:metabolic process;BP:oxoacid metabolic process;BP:biological_process;BP:small molecule metabolic processMF:cation binding;MF:methylisocitrate lyase activity;MF:ion binding;MF:lyase activity;MF:carbon-carbon lyase activity;MF:oxo-acid-ly…	GO:0071704;GO:0006082;GO:0044237;GO:0009987;GO:0019752;GO:0008152;GO:0043436;GO:0008150;GO:0044281GO:0043169;GO:0046421;GO:0043167;GO:0016829;GO:0016830;GO:0016833;GO:0004451;GO:0003824;GO:0003674;GO:0005488;GO:0046872	COG2224	K:Transcription	PF00463.25;PF13714.10	ICL;PEP_mutase	Isocitrate lyase family;Phosphoenolpyruvate phosphomutase	cytoplasmic
KAF4509530.1	G6O67_003699	Isocitrate lyase	hypothetical protein G6O67_003699 [Ophiocordyceps sinensis]	0.2799	-1.837	5.77e-07	down	yes	274.048	278.716	283.411	73.7052	78.8586	81.464	BP:organic substance metabolic process;BP:organic acid metabolic process;BP:cellular metabolic process;BP:cellular process;BP:carboxylic acid metabolic process;BP:metabolic process;BP:oxoacid metabolic process;BP:biological_process;BP:small molecule metabolic processMF:cation binding;MF:methylisocitrate lyase activity;MF:ion binding;MF:lyase activity;MF:carbon-carbon lyase activity;MF:oxo-acid-ly…	GO:0071704;GO:0006082;GO:0044237;GO:0009987;GO:0019752;GO:0008152;GO:0043436;GO:0008150;GO:0044281GO:0043169;GO:0046421;GO:0043167;GO:0016829;GO:0016830;GO:0016833;GO:0004451;GO:0003824;GO:0003674;GO:0005488;GO:0046872	COG2224	C:Energy production and conversion	PF00463.25;PF13714.10	ICL;PEP_mutase	Isocitrate lyase family;Phosphoenolpyruvate phosphomutase	cytoplasmic
KAF4509101.1	G6O67_005404	3-hydroxyisobutyrate dehydrogenase	hypothetical protein G6O67_005404 [Ophiocordyceps sinensis]	0.4998	-1.001	0.02879	down	yes	172.474	253.324	287.168	115.177	138.302	102.872	BP:carboxylic acid metabolic process;BP:cellular amino acid catabolic process;BP:nitrogen compound metabolic process;BP:small molecule metabolic process;BP:small molecule catabolic process;BP:organic substance catabolic process;BP:cellular amino acid metabolic process;BP:organic substance metabolic process;BP:alpha-amino acid metabolic process;BP:alpha-amino acid catabolic process;BP:cellular pro…	GO:0019752;GO:0009063;GO:0006807;GO:0044281;GO:0044282;GO:1901575;GO:0006520;GO:0071704;GO:1901605;GO:1901606;GO:0009987;GO:0008150;GO:0008152;GO:0043436;GO:1901564;GO:0009056;GO:0044248;GO:0044238;GO:0006573;GO:0006574;GO:1901565;GO:0006082;GO:0046395;GO:0016054;GO:0044237;GO:0009081;GO:0009083GO:0051287;GO:0003674;GO:1901363;GO:1901265;GO:0016491;GO:0008442;GO:0016616;GO:0000166;GO:0017076;GO:0…	COG2084	I:Lipid transport and metabolism	PF03446.19;PF14833.10;PF03807.21	NAD_binding_2;NAD_binding_11;F420_oxidored	NAD binding domain of 6-phosphogluconate dehydrogenase;NAD-binding of NADP-dependent 3-hydroxyisobutyrate dehydrogenase;NADP oxidoreductase coenzyme F420-dependent	mitochondrial
KAF4504148.1	G6O67_008759	DUF1446 domain-containing protein	hypothetical protein G6O67_008759 [Ophiocordyceps sinensis]	0.2844	-1.814	0.0004382	down	yes	281.1	259.909	280.222	44.8835	87.0514	101.641	BP:protein-DNA complex subunit organization;BP:chromatin remodeling;BP:chromatin organization;BP:cellular process;BP:cellular component organization;BP:macromolecular complex subunit organization;BP:biological_process;BP:cellular component organization or biogenesis	GO:0071824;GO:0006338;GO:0006325;GO:0009987;GO:0016043;GO:0043933;GO:0008150;GO:0071840	ENOG410XP3U	S:Function unknown	PF07287.15	AtuA	Acyclic terpene utilisation family protein AtuA	mitochondrial
KAF4505988.1	G6O67_006119	Synaptobrevin homolog YKT6	hypothetical protein G6O67_006119 [Ophiocordyceps sinensis]	0.4699	-1.09	0.02258	down	yes	304.695	213.555	191.332	106.993	113.472	112.972	BP:transport;BP:vesicle-mediated transport;BP:cellular process;BP:biological_process;BP:establishment of localization;BP:localizationCC:membrane;CC:cellular_component;CC:cellular anatomical entity	GO:0006810;GO:0016192;GO:0009987;GO:0008150;GO:0051234;GO:0051179GO:0016020;GO:0005575;GO:0110165	COG5143	S:Function unknown	PF00957.25;PF13774.10	Synaptobrevin;Longin	Synaptobrevin;Regulated-SNARE-like domain	cytoplasmic
KAF4504591.1	G6O67_008025	Nicotinamide-nucleotide adenylyltransferase	hypothetical protein G6O67_008025 [Ophiocordyceps sinensis]	0.4323	-1.21	0.001531	down	yes	241.37	230.996	247.143	83.823	137.599	89.6227	BP:NAD metabolic process;BP:NAD biosynthetic process;BP:cellular nitrogen compound metabolic process;BP:nucleotide biosynthetic process;BP:small molecule metabolic process;BP:purine-containing compound metabolic process;BP:purine-containing compound biosynthetic process;BP:organic cyclic compound biosynthetic process;BP:pyridine-containing compound biosynthetic process;BP:organic cyclic compound …	GO:0019674;GO:0009435;GO:0034641;GO:0009165;GO:0044281;GO:0072521;GO:0072522;GO:1901362;GO:0072525;GO:1901360;GO:0019362;GO:0072524;GO:0071704;GO:0019359;GO:0018130;GO:0009987;GO:0006139;GO:0006164;GO:0006725;GO:0009058;GO:0009117;GO:0008152;GO:0019438;GO:0034654;GO:0044271;GO:0090407;GO:0055086;GO:0046483;GO:0044238;GO:1901564;GO:1901566;GO:0044249;GO:1901576;GO:0044237;GO:0006163;GO:0006796;GO:…	COG1057	H:Coenzyme transport and metabolism	PF01467.30	CTP_transf_like	Cytidylyltransferase-like	cytoplasmic
KAF4504459.1	G6O67_007909	Alpha/beta hydrolase fold-3 domain-containing protein	hypothetical protein G6O67_007909 [Ophiocordyceps sinensis]	0.4136	-1.274	0.004488	down	yes	208.008	282.987	236.986	83.6427	94.9941	122.42	CC:membrane;CC:cellular_component;CC:cellular anatomical entityMF:hydrolase activity;MF:hydrolase activity, acting on ester bonds;MF:catalytic activity;MF:molecular_function;MF:lipase activity	GO:0016020;GO:0005575;GO:0110165GO:0016787;GO:0016788;GO:0003824;GO:0003674;GO:0016298	COG0657	S:Function unknown	PF07859.17;PF10340.13;PF20434.2	Abhydrolase_3;Say1_Mug180;BD-FAE	alpha/beta hydrolase fold;Steryl acetyl hydrolase;BD-FAE	Golgi apparatus
KAF4512786.1	G6O67_000125	Amino acid/polyamine transporter I	hypothetical protein G6O67_000125 [Ophiocordyceps sinensis]	0.3712	-1.43	0.0007159	down	yes	230.508	237.356	281.039	84.8254	102.936	90.2238	BP:nitrogen compound transport;BP:amino acid transport;BP:organic substance transport;BP:organic anion transport;BP:transport;BP:organic acid transport;BP:biological_process;BP:establishment of localization;BP:localization;BP:carboxylic acid transportCC:membrane;CC:cellular_component;CC:cellular anatomical entityMF:transporter activity;MF:transmembrane transporter activity;MF:molecular_function	GO:0071705;GO:0006865;GO:0071702;GO:0015711;GO:0006810;GO:0015849;GO:0008150;GO:0051234;GO:0051179;GO:0046942GO:0016020;GO:0005575;GO:0110165GO:0005215;GO:0022857;GO:0003674	COG0531	A:RNA processing and modification	PF13520.10;PF00324.25	AA_permease_2;AA_permease	Amino acid permease;Amino acid permease	plasma membrane
KAF4505243.1	G6O67_007213	alpha-mannosidase	hypothetical protein G6O67_007213 [Ophiocordyceps sinensis]	0.3335	-1.584	4.18e-05	down	yes	243.405	271.688	249.826	83.8535	82.5086	88.7523	BP:primary metabolic process;BP:carbohydrate metabolic process;BP:monosaccharide metabolic process;BP:hexose metabolic process;BP:mannose metabolic process;BP:organic substance metabolic process;BP:biological_process;BP:small molecule metabolic process;BP:metabolic processMF:cation binding;MF:mannosidase activity;MF:hydrolase activity;MF:hydrolase activity, acting on glycosyl bonds;MF:catalytic a…	GO:0044238;GO:0005975;GO:0005996;GO:0019318;GO:0006013;GO:0071704;GO:0008150;GO:0044281;GO:0008152GO:0043169;GO:0015923;GO:0016787;GO:0016798;GO:0003824;GO:0043167;GO:0030246;GO:0004553;GO:0003674;GO:0046872;GO:0004559;GO:0005488	COG0383	G:Carbohydrate transport and metabolism	PF01074.26;PF07748.17;PF09261.15;PF17677.5	Glyco_hydro_38N;Glyco_hydro_38C;Alpha-mann_mid;Glyco_hydro38C2	Glycosyl hydrolases family 38 N-terminal domain;Glycosyl hydrolases family 38 C-terminal domain;Alpha mannosidase middle domain;Glycosyl hydrolases family 38 C-terminal beta sandwich domain	cytoplasmic
KAF4506673.1	G6O67_006736	DJ-1/PfpI domain-containing protein	hypothetical protein G6O67_006736 [Ophiocordyceps sinensis]	2.285	1.192	0.0001154	up	yes	86.8087	104.873	117.042	235.134	233.715	236.527	------	------	COG0693	S:Function unknown	PF01965.28	DJ-1_PfpI	DJ-1/PfpI family	cytoplasmic
KAF4507224.1	G6O67_005886	Extracellular serine-rich protein	hypothetical protein G6O67_005886 [Ophiocordyceps sinensis]	0.2217	-2.173	0.00193	down	yes	333.009	254.807	236.942	58.7896	64.2896	59.7622	CC:membrane;CC:cellular_component;CC:cellular anatomical entityMF:catalytic activity;MF:molecular_function;MF:electron carrier activity;MF:oxidoreductase activity	GO:0016020;GO:0005575;GO:0110165GO:0003824;GO:0003674;GO:0009055;GO:0016491	ENOG410YK1R	S:Function unknown	------	------	------	plasma membrane
KAF4506229.1	G6O67_006332	Cutinase	hypothetical protein G6O67_006332 [Ophiocordyceps sinensis]	0.1626	-2.621	0.003037	down	yes	215.736	341.356	306.716	42.0205	52.8484	45.5815	CC:membrane;CC:cellular_component;CC:cellular anatomical entityMF:hydrolase activity;MF:carboxylic ester hydrolase activity;MF:catalytic activity;MF:molecular_function;MF:hydrolase activity, acting on ester bonds	GO:0016020;GO:0005575;GO:0110165GO:0016787;GO:0052689;GO:0003824;GO:0003674;GO:0016788	ENOG410Y7BW	S:Function unknown	PF01083.26;PF08237.15	Cutinase;PE-PPE	Cutinase;PE-PPE domain	mitochondrial
KAF4503825.1	G6O67_008766	Trehalase	hypothetical protein G6O67_008766 [Ophiocordyceps sinensis]	0.2013	-2.313	6.72e-06	down	yes	282.148	286.283	265.447	51.8112	62.7676	53.3125	BP:primary metabolic process;BP:carbohydrate metabolic process;BP:oligosaccharide metabolic process;BP:disaccharide metabolic process;BP:trehalose metabolic process;BP:metabolic process;BP:biological_process;BP:organic substance metabolic processMF:trehalase activity;MF:hydrolase activity;MF:catalytic activity;MF:hydrolase activity, acting on glycosyl bonds;MF:alpha,alpha-trehalase activity;MF:mo…	GO:0044238;GO:0005975;GO:0009311;GO:0005984;GO:0005991;GO:0008152;GO:0008150;GO:0071704GO:0015927;GO:0016787;GO:0003824;GO:0016798;GO:0004555;GO:0003674;GO:0004553	COG1626	T:Signal transduction mechanisms	PF01204.22	Trehalase	Trehalase	mitochondrial
KAF4513438.1	G6O67_000710	Proteasome maturation factor UMP1	hypothetical protein G6O67_000710 [Ophiocordyceps sinensis]	2.047	1.034	0.0001911	up	yes	121.215	98.1223	108.736	233.506	214.284	223.626	BP:cellular component assembly;BP:macromolecular complex subunit organization;BP:regulation of proteasome assembly;BP:regulation of proteasome core complex assembly;BP:regulation of cellular component organization;BP:nitrogen compound metabolic process;BP:proteasome assembly;BP:modification-dependent macromolecule catabolic process;BP:regulation of biological process;BP:cellular component organiz…	GO:0022607;GO:0043933;GO:0090364;GO:0090363;GO:0051128;GO:0006807;GO:0043248;GO:0043632;GO:0050789;GO:0071840;GO:0051716;GO:0016043;GO:0065003;GO:0071704;GO:0065007;GO:0006508;GO:0044238;GO:0009987;GO:0019941;GO:1901575;GO:0050794;GO:0006974;GO:0006950;GO:0008150;GO:0008152;GO:0043254;GO:0009056;GO:0009057;GO:0051603;GO:1901564;GO:0019538;GO:0050896;GO:0043170;GO:0044087;GO:0006511;GO:0033554GO:0…	ENOG410XUI5	O:Posttranslational modification, protein turnover, chaperones	PF05348.15	UMP1	Proteasome maturation factor UMP1	cytoplasmic
KAF4507541.1	G6O67_004031	Uncharacterized protein	hypothetical protein G6O67_004031 [Ophiocordyceps sinensis]	0.2835	-1.819	8.39e-05	down	yes	281.081	247.612	246.922	70.1251	73.861	75.9063	------	------	------	------	------	------	------	extracellular
KAF4504598.1	G6O67_008031	FAD dependent oxidoreductase	hypothetical protein G6O67_008031 [Ophiocordyceps sinensis]	2.85	1.511	2.69e-05	up	yes	90.0248	89.0445	78.946	242.172	235.773	257.481	------	------	ENOG410YF7M	S:Function unknown	------	------	------	cytoplasmic
KAF4507079.1	G6O67_005754	Major facilitator superfamily domain, general substrate transporter	hypothetical protein G6O67_005754 [Ophiocordyceps sinensis]	0.3717	-1.428	0.0003958	down	yes	228.971	258.084	236.435	76.8099	110.987	81.1422	CC:membrane;CC:cellular_component;CC:cellular anatomical entityMF:transporter activity;MF:transmembrane transporter activity;MF:molecular_function	GO:0016020;GO:0005575;GO:0110165GO:0005215;GO:0022857;GO:0003674	ENOG410ZITE	S:Function unknown	PF07690.20;PF05978.20	MFS_1;UNC-93	Major Facilitator Superfamily;Ion channel regulatory protein UNC-93	cytoplasmic
KAF4511507.1	G6O67_003295	C6 transcription factor	hypothetical protein G6O67_003295 [Ophiocordyceps sinensis]	0.3772	-1.407	0.000165	down	yes	249.673	240.238	221.303	83.4653	103.056	81.7242	CC:cellular_component;CC:membrane;CC:cellular anatomical entity	GO:0005575;GO:0016020;GO:0110165	ENOG410XZA6	S:Function unknown	------	------	------	mitochondrial
KAF4507725.1	G6O67_004192	Blastomyces yeast-phase-specific protein	hypothetical protein G6O67_004192 [Ophiocordyceps sinensis]	0.3754	-1.413	0.001165	down	yes	205.853	224.899	263.032	95.1943	86.3725	78.8592	------	------	ENOG410YSDP;ENOG4110V0J	S:Function unknown;	PF04681.16	Bys1	Blastomyces yeast-phase-specific protein	mitochondrial
KAF4511718.1	G6O67_003490	Cell wall galactomannoprotein	hypothetical protein G6O67_003490 [Ophiocordyceps sinensis]	0.3183	-1.652	0.0006122	down	yes	223.733	224.806	274.272	72.7353	78.0636	79.2899	------	------	------	------	PF12296.12	HsbA	Hydrophobic surface binding protein A	extracellular
KAF4513309.1	G6O67_000597	Caleosin domain containing protein	hypothetical protein G6O67_000597 [Ophiocordyceps sinensis]	0.1829	-2.451	0.0017	down	yes	209.155	300.317	291.527	52.7209	49.2296	44.565	CC:cellular_component;CC:membrane;CC:cellular anatomical entity	GO:0005575;GO:0016020;GO:0110165	ENOG4111R51	S:Function unknown	PF05042.17	Caleosin	Caleosin related protein	cytoplasmic
KAF4511466.1	G6O67_003262	ribonuclease Z	hypothetical protein G6O67_003262 [Ophiocordyceps sinensis]	0.4175	-1.26	0.000344	down	yes	239.225	226.833	201.586	87.9631	97.6789	93.1098	MF:hydrolase activity;MF:catalytic activity, acting on RNA;MF:catalytic activity;MF:nuclease activity;MF:endonuclease activity;MF:ribonuclease activity;MF:endoribonuclease activity;MF:cation binding;MF:hydrolase activity, acting on ester bonds;MF:ion binding;MF:endonuclease activity, active with either ribo- or deoxyribonucleic acids and producing 5'-phosphomonoesters;MF:3'-tRNA processing endori…	GO:0016787;GO:0140098;GO:0003824;GO:0004518;GO:0004519;GO:0004540;GO:0004521;GO:0043169;GO:0016788;GO:0043167;GO:0016893;GO:0042781;GO:0016891;GO:0003674;GO:0005488;GO:0140101;GO:0046872	COG1234	S:Function unknown	PF13691.10;PF12706.11	Lactamase_B_4;Lactamase_B_2	tRNase Z endonuclease;Beta-lactamase superfamily domain	cytoplasmic
KAF4510973.1	G6O67_002816	Cytochrome P450	hypothetical protein G6O67_002816 [Ophiocordyceps sinensis]	0.2542	-1.976	7.44e-05	down	yes	265.751	251.101	227.932	61.5179	64.7997	63.0347	CC:membrane;CC:cellular_component;CC:cellular anatomical entityMF:cation binding;MF:monooxygenase activity;MF:oxidoreductase activity, acting on paired donors, with incorporation or reduction of molecular oxygen;MF:heme binding;MF:transition metal ion binding;MF:tetrapyrrole binding;MF:organic cyclic compound binding;MF:ion binding;MF:catalytic activity;MF:molecular_function;MF:binding;MF:iron io…	GO:0016020;GO:0005575;GO:0110165GO:0043169;GO:0004497;GO:0016705;GO:0020037;GO:0046914;GO:0046906;GO:0097159;GO:0043167;GO:0003824;GO:0003674;GO:0005488;GO:0005506;GO:0046872;GO:1901363;GO:0016491	COG2124	J:Translation, ribosomal structure and biogenesis	PF00067.26	p450	Cytochrome P450	plasma membrane
KAF4510812.1	G6O67_002675	Mitochondrial carrier domain protein	hypothetical protein G6O67_002675 [Ophiocordyceps sinensis]	0.2677	-1.901	0.0001301	down	yes	223.585	245.325	266.236	63.9054	66.2898	66.5871	CC:organelle membrane;CC:membrane;CC:organelle inner membrane;CC:mitochondrial membrane;CC:cellular_component;CC:mitochondrial inner membrane;CC:cellular anatomical entity	GO:0031090;GO:0016020;GO:0019866;GO:0031966;GO:0005575;GO:0005743;GO:0110165	ENOG410ZNC0	S:Function unknown	PF00153.31	Mito_carr	Mitochondrial carrier protein	cytoplasmic
KAF4505438.1	G6O67_007387	Aldehyde dehydrogenase domain-containing protein	hypothetical protein G6O67_007387 [Ophiocordyceps sinensis]	2.03	1.021	2.48e-05	up	yes	105.554	98.7796	100.567	202.795	201.369	214.875	BP:protein localization;BP:cellular macromolecule localization;BP:nitrogen compound transport;BP:organic substance transport;BP:macromolecule localization;BP:transport;BP:cellular process;BP:establishment of protein localization;BP:biological_process;BP:establishment of localization;BP:localization;BP:cellular localization;BP:protein transportCC:organelle membrane;CC:membrane;CC:cellular anatomic…	GO:0008104;GO:0070727;GO:0071705;GO:0071702;GO:0033036;GO:0006810;GO:0009987;GO:0045184;GO:0008150;GO:0051234;GO:0051179;GO:0051641;GO:0015031GO:0031090;GO:0016020;GO:0110165;GO:0031966;GO:0019866;GO:0005575;GO:0005743GO:0003674;GO:0016491;GO:0016620;GO:0003824;GO:0016903	COG1012	J:Translation, ribosomal structure and biogenesis	PF00171.26	Aldedh	Aldehyde dehydrogenase family	cytoplasmic
KAF4506974.1	G6O67_005654	CBM20 domain-containing protein	hypothetical protein G6O67_005654 [Ophiocordyceps sinensis]	0.2959	-1.757	0.0002171	down	yes	206.658	245.394	244.761	68.2518	69.423	68.5363	BP:cellular component assembly;BP:macromolecular complex subunit organization;BP:cellular component organization or biogenesis;BP:organic substance catabolic process;BP:protein homooligomerization;BP:cellular component organization;BP:macromolecular complex assembly;BP:organic substance metabolic process;BP:cellular process;BP:polysaccharide catabolic process;BP:biological_process;BP:metabolic pr…	GO:0022607;GO:0043933;GO:0071840;GO:1901575;GO:0051260;GO:0016043;GO:0065003;GO:0071704;GO:0009987;GO:0000272;GO:0008150;GO:0008152;GO:0009056;GO:0009057;GO:0051259;GO:0044238;GO:0005975;GO:0005976;GO:0016052;GO:0043170GO:0030247;GO:0030246;GO:0003674;GO:0005488;GO:2001070	------	------	PF00686.23	CBM_20	Starch binding domain	extracellular
KAF4509153.1	G6O67_005445	Carrier domain-containing protein	hypothetical protein G6O67_005445 [Ophiocordyceps sinensis]	2.217	1.149	0.0001855	up	yes	85.8751	98.2954	94.0465	190.275	213.575	213.018	BP:cellular biosynthetic process;BP:cellular nitrogen compound metabolic process;BP:nitrogen compound metabolic process;BP:organic substance biosynthetic process;BP:organic substance metabolic process;BP:cellular process;BP:biosynthetic process;BP:biological_process;BP:metabolic process;BP:amide biosynthetic process;BP:cellular nitrogen compound biosynthetic process;BP:cellular amide metabolic pr…	GO:0044249;GO:0034641;GO:0006807;GO:1901576;GO:0071704;GO:0009987;GO:0009058;GO:0008150;GO:0008152;GO:0043604;GO:0044271;GO:0043603;GO:0044237GO:0003674;GO:0005488;GO:0003676;GO:0008168;GO:1901363;GO:0016740;GO:0016741;GO:0033218;GO:0008757;GO:0036094;GO:0003824;GO:0019842;GO:0016874;GO:0072341;GO:0097159;GO:0003723;GO:0031177	COG1020	S:Function unknown	PF00501.32;PF00668.24;PF00550.29;PF13193.10	AMP-binding;Condensation;PP-binding;AMP-binding_C	AMP-binding enzyme;Condensation domain;Phosphopantetheine attachment site;AMP-binding enzyme C-terminal domain	cytoplasmic
KAF4512072.1	G6O67_001254	Acetyl esterase	hypothetical protein G6O67_001254 [Ophiocordyceps sinensis]	0.1416	-2.82	0.02139	down	yes	141.3	341.823	298.956	38.1044	35.9116	36.7406	MF:hydrolase activity;MF:molecular_function;MF:hydrolase activity, acting on ester bonds;MF:catalytic activity	GO:0016787;GO:0003674;GO:0016788;GO:0003824	ENOG4111ZMV	S:Function unknown	PF00657.26;PF13472.10	Lipase_GDSL;Lipase_GDSL_2	GDSL-like Lipase/Acylhydrolase;GDSL-like Lipase/Acylhydrolase family	extracellular
KAF4503784.1	G6O67_008880	Siderophore biosynthesis enzyme	hypothetical protein G6O67_008880 [Ophiocordyceps sinensis]	0.2653	-1.914	0.001064	down	yes	245.542	260.785	197.504	72.2925	65.8966	48.56	------	------	ENOG410Z01D	S:Function unknown	------	------	------	extracellular
KAF4512496.1	G6O67_001629	Extracellular membrane protein CFEM domain-containing protein	hypothetical protein G6O67_001629 [Ophiocordyceps sinensis]	0.3522	-1.506	0.03194	down	yes	132.681	262.332	261.668	87.6108	60.845	82.8235	CC:cellular_component;CC:cellular anatomical entity;CC:side of membrane	GO:0005575;GO:0110165;GO:0098552	ENOG410Y776	S:Function unknown	PF05730.15	CFEM	CFEM domain	extracellular
KAF4511201.1	G6O67_003019	Uncharacterized protein	hypothetical protein G6O67_003019 [Ophiocordyceps sinensis]	2.353	1.235	0.0003754	up	yes	72.1281	96.1887	95.2929	193.932	219.086	207.234	------	------	ENOG410ZBR2	S:Function unknown	------	------	------	cytoplasmic
KAF4511656.1	G6O67_003431	Phosphatidylinositol-specific phospholipase C X domain-containing protein	hypothetical protein G6O67_003431 [Ophiocordyceps sinensis]	0.228	-2.133	0.008743	down	yes	188.488	302.293	216.688	33.7945	86.7945	40.7197	BP:primary metabolic process;BP:lipid metabolic process;BP:organic substance metabolic process;BP:biological_process;BP:metabolic processCC:membrane;CC:cellular_component;CC:cellular anatomical entityMF:phosphoric diester hydrolase activity;MF:catalytic activity;MF:hydrolase activity;MF:phosphoric ester hydrolase activity;MF:hydrolase activity, acting on ester bonds;MF:molecular_function	GO:0044238;GO:0006629;GO:0071704;GO:0008150;GO:0008152GO:0016020;GO:0005575;GO:0110165GO:0008081;GO:0003824;GO:0016787;GO:0042578;GO:0016788;GO:0003674	ENOG410ZKFY	E:Amino acid transport and metabolism	------	------	------	plasma membrane
KAF4512185.1	G6O67_001359	Alkaline phosphatase	hypothetical protein G6O67_001359 [Ophiocordyceps sinensis]	0.419	-1.255	0.0003456	down	yes	185.757	212.946	212.864	92.378	75.1835	88.7019	CC:membrane;CC:cellular_component;CC:cellular anatomical entityMF:cation binding;MF:phosphatase activity;MF:alkaline phosphatase activity;MF:hydrolase activity, acting on ester bonds;MF:hydrolase activity;MF:phosphoric ester hydrolase activity;MF:ion binding;MF:catalytic activity;MF:molecular_function;MF:binding;MF:metal ion binding	GO:0016020;GO:0005575;GO:0110165GO:0043169;GO:0016791;GO:0004035;GO:0016788;GO:0016787;GO:0042578;GO:0043167;GO:0003824;GO:0003674;GO:0005488;GO:0046872	COG1785	P:Inorganic ion transport and metabolism	PF00245.24	Alk_phosphatase	Alkaline phosphatase	plasma membrane
KAF4511270.1	G6O67_003082	Uncharacterized protein	hypothetical protein G6O67_003082 [Ophiocordyceps sinensis]	0.2123	-2.236	0.0005041	down	yes	269.019	237.093	207.377	50.2608	57.3112	43.8744	------	------	ENOG410Y6GV	S:Function unknown	------	------	------	extracellular
KAF4507367.1	NIP1	Eukaryotic translation initiation factor 3 subunit C	hypothetical protein G6O67_006009 [Ophiocordyceps sinensis]	0.3605	-1.472	1.18e-05	down	yes	216.832	205.591	212.82	69.2781	82.6391	77.0863	BP:cellular component assembly;BP:macromolecular complex subunit organization;BP:cellular component organization or biogenesis;BP:ribonucleoprotein complex subunit organization;BP:cellular component organization;BP:macromolecular complex assembly;BP:ribonucleoprotein complex assembly;BP:cellular process;BP:biological_process;BP:formation of cytoplasmic translation initiation complexCC:eukaryotic …	GO:0022607;GO:0043933;GO:0071840;GO:0071826;GO:0016043;GO:0065003;GO:0022618;GO:0009987;GO:0008150;GO:0001732GO:0033290;GO:0005852;GO:0016282;GO:0070993;GO:0032991;GO:1990904;GO:0005575GO:0003674;GO:0005488;GO:0003676;GO:0031369;GO:1901363;GO:0043169;GO:0030600;GO:0043167;GO:0046872;GO:0016787;GO:0008135;GO:0016788;GO:0003824;GO:0052689;GO:0045182;GO:0090079;GO:0097159;GO:0003723;GO:0005515;GO:00…	ENOG410XRU3	J:Translation, ribosomal structure and biogenesis	PF05470.16;PF01399.31	eIF-3c_N;PCI	Eukaryotic translation initiation factor 3 subunit 8 N-terminus;PCI domain	cytoplasmic
KAF4508999.1	G6O67_005313	FAD-binding domain-containing protein	hypothetical protein G6O67_005313 [Ophiocordyceps sinensis]	0.4816	-1.054	9.53e-05	down	yes	181.379	199.681	195.775	98.07	92.0952	87.6137	BP:biosynthetic process;BP:biological_process;BP:metabolic processMF:anion binding;MF:monooxygenase activity;MF:flavin adenine dinucleotide binding;MF:binding;MF:organic cyclic compound binding;MF:nucleotide binding;MF:small molecule binding;MF:catalytic activity;MF:nucleoside phosphate binding;MF:molecular_function;MF:ion binding;MF:heterocyclic compound binding;MF:FAD binding;MF:oxidoreductase …	GO:0009058;GO:0008150;GO:0008152GO:0043168;GO:0004497;GO:0050660;GO:0005488;GO:0097159;GO:0000166;GO:0036094;GO:0003824;GO:1901265;GO:0003674;GO:0043167;GO:1901363;GO:0071949;GO:0016491	COG0654	G:Carbohydrate transport and metabolism	PF01494.23;PF01266.28	FAD_binding_3;DAO	FAD binding domain;FAD dependent oxidoreductase	cytoplasmic
KAF4509678.1	G6O67_003822	LCCL domain-containing protein	hypothetical protein G6O67_003822 [Ophiocordyceps sinensis]	0.455	-1.136	0.002264	down	yes	172.029	221.659	188.449	79.8199	90.5626	94.4662	CC:cellular_component;CC:membrane;CC:cellular anatomical entity	GO:0005575;GO:0016020;GO:0110165	ENOG410XTFE	S:Function unknown	PF03815.23	LCCL	LCCL domain	cytoplasmic
KAF4506435.1	G6O67_006523	60S acidic ribosomal protein P1	hypothetical protein G6O67_006523 [Ophiocordyceps sinensis]	3.13	1.646	0.0304	up	yes	64.1867	67.5225	72.5834	286.816	134.264	218.45	BP:cellular biosynthetic process;BP:organic substance biosynthetic process;BP:organic substance metabolic process;BP:cellular process;BP:biosynthetic process;BP:macromolecule biosynthetic process;BP:biological_process;BP:metabolic process;BP:cellular metabolic process;BP:macromolecule metabolic process;BP:translational elongationCC:intracellular organelle;CC:non-membrane-bounded organelle;CC:orga…	GO:0044249;GO:1901576;GO:0071704;GO:0009987;GO:0009058;GO:0009059;GO:0008150;GO:0008152;GO:0044237;GO:0043170;GO:0006414GO:0043229;GO:0043228;GO:0043226;GO:0110165;GO:0032991;GO:0005840;GO:0043232;GO:1990904;GO:0005575GO:0003674;GO:0005198;GO:0003735	COG2058	J:Translation, ribosomal structure and biogenesis	PF00428.23	Ribosomal_60s	60s Acidic ribosomal protein	cytoplasmic
KAF4513021.1	G6O67_000344	aspartate--tRNA ligase	hypothetical protein G6O67_000344 [Ophiocordyceps sinensis]	2	1	0.003484	up	yes	98.7044	93.3831	88.3951	168.368	216.291	176.277	BP:carboxylic acid metabolic process;BP:nucleic acid metabolic process;BP:cellular nitrogen compound metabolic process;BP:nitrogen compound metabolic process;BP:small molecule metabolic process;BP:ncRNA metabolic process;BP:organic cyclic compound metabolic process;BP:nucleobase-containing compound metabolic process;BP:cellular amino acid metabolic process;BP:organic substance metabolic process;B…	GO:0019752;GO:0090304;GO:0034641;GO:0006807;GO:0044281;GO:0034660;GO:1901360;GO:0006139;GO:0006520;GO:0071704;GO:0006422;GO:0009987;GO:0006725;GO:0008150;GO:0008152;GO:0043436;GO:0046483;GO:0016070;GO:0044238;GO:1901564;GO:0006082;GO:0044237;GO:0043170;GO:0006399;GO:0043038;GO:0043039;GO:0006418GO:0016020;GO:0005737;GO:0110165;GO:0005886;GO:0005575GO:0035639;GO:0003674;GO:0003676;GO:0043167;GO:19…	COG0017	F:Nucleotide transport and metabolism	PF00152.24;PF09924.13	tRNA-synt_2;LPG_synthase_C	tRNA synthetases class II;Phosphatidylglycerol lysyltransferase, C-terminal	cytoplasmic
KAF4510690.1	G6O67_002565	RWD domain-containing protein	hypothetical protein G6O67_002565 [Ophiocordyceps sinensis]	2.342	1.228	0.005266	up	yes	74.8472	95.2511	79.034	232.549	170.786	180.16	------	------	ENOG410XT0M	S:Function unknown	PF05773.26;PF16543.9	RWD;DFRP_C	RWD domain;DRG Family Regulatory Proteins, Tma46	cytoplasmic
KAF4506009.1	G6O67_006139	Major facilitator superfamily (MFS) profile domain-containing protein	hypothetical protein G6O67_006139 [Ophiocordyceps sinensis]	0.4461	-1.165	0.002007	down	yes	219.808	170.982	183.529	89.396	82.0497	84.766	CC:membrane;CC:cellular_component;CC:cellular anatomical entityMF:transporter activity;MF:transferase activity;MF:catalytic activity;MF:transmembrane transporter activity;MF:molecular_function;MF:transferase activity, transferring acyl groups other than amino-acyl groups;MF:transferase activity, transferring acyl groups	GO:0016020;GO:0005575;GO:0110165GO:0005215;GO:0016740;GO:0003824;GO:0022857;GO:0003674;GO:0016747;GO:0016746	ENOG410ZYHG	U:Intracellular trafficking, secretion, and vesicular transport	PF07690.20	MFS_1	Major Facilitator Superfamily	plasma membrane
KAF4511350.1	G6O67_003156	Short chain dehydrogenase	hypothetical protein G6O67_003156 [Ophiocordyceps sinensis]	0.3202	-1.643	0.03853	down	yes	302.791	157.349	168.222	70.1388	70.5539	60.5264	BP:cellular process;BP:cellular metabolic process;BP:cellular biosynthetic process;BP:biosynthetic process;BP:biological_process;BP:metabolic processMF:catalytic activity;MF:molecular_function;MF:oxidoreductase activity	GO:0009987;GO:0044237;GO:0044249;GO:0009058;GO:0008150;GO:0008152GO:0003824;GO:0003674;GO:0016491	COG1028	S:Function unknown	PF00106.29;PF13561.10	adh_short;adh_short_C2	short chain dehydrogenase;Enoyl	mitochondrial
KAF4509479.1	G6O67_003651	Heme haloperoxidase family profile domain-containing protein	hypothetical protein G6O67_003651 [Ophiocordyceps sinensis]	0.3516	-1.508	3.06e-05	down	yes	197.081	194.411	214.026	72.1252	68.7222	72.0319	CC:membrane;CC:cellular_component;CC:cellular anatomical entityMF:cation binding;MF:oxidoreductase activity, acting on peroxide as acceptor;MF:antioxidant activity;MF:ion binding;MF:catalytic activity;MF:molecular_function;MF:binding;MF:metal ion binding;MF:peroxidase activity;MF:oxidoreductase activity	GO:0016020;GO:0005575;GO:0110165GO:0043169;GO:0016684;GO:0016209;GO:0043167;GO:0003824;GO:0003674;GO:0005488;GO:0046872;GO:0004601;GO:0016491	ENOG410YGZ9;ENOG410YCRC	S:Function unknown;	PF01328.21	Peroxidase_2	Peroxidase, family 2	nuclear
KAF4512190.1	G6O67_001364	1,3-beta-glucan synthase	hypothetical protein G6O67_001364 [Ophiocordyceps sinensis]	2.254	1.172	0.0002387	up	yes	88.9475	82.0034	80.3619	179.182	204.764	182.633	BP:cellular biosynthetic process;BP:organic substance biosynthetic process;BP:carbohydrate biosynthetic process;BP:;BP:organic substance metabolic process;BP:;BP:glucan metabolic process;BP:glucan biosynthetic process;BP:cellular process;BP:polysaccharide biosynthetic process;BP:biosynthetic process;BP:macromolecule biosynthetic process;BP:biological_process;BP:metabolic process;BP:beta-glucan me…	GO:0044249;GO:1901576;GO:0016051;GO:0006075;GO:0071704;GO:0006074;GO:0044042;GO:0009250;GO:0009987;GO:0000271;GO:0009058;GO:0009059;GO:0008150;GO:0008152;GO:0051273;GO:0044238;GO:0005975;GO:0051274;GO:0005976;GO:0044237;GO:0043170GO:1990234;GO:0000148;GO:1902494;GO:0032991;GO:0005575;GO:0098797;GO:0098796GO:0070279;GO:0003674;GO:0030170;GO:1901363;GO:0043168;GO:0019842;GO:0036094;GO:0043167;GO:00…	ENOG410XQ8V	S:Function unknown	PF02364.19;PF14288.10	Glucan_synthase;FKS1_dom1	1,3-beta-glucan synthase component;1,3-beta-glucan synthase subunit FKS1, domain-1	cytoplasmic
KAF4506767.1	G6O67_006816	beta-glucosidase	hypothetical protein G6O67_006816 [Ophiocordyceps sinensis]	0.2172	-2.203	0.002898	down	yes	173.078	264.47	234.108	43.8005	50.3514	51.713	BP:cellulose metabolic process;BP:cellulose catabolic process;BP:glucan catabolic process;BP:glucan metabolic process;BP:organic substance catabolic process;BP:organic substance metabolic process;BP:polysaccharide catabolic process;BP:biological_process;BP:metabolic process;BP:catabolic process;BP:macromolecule catabolic process;BP:beta-glucan metabolic process;BP:primary metabolic process;BP:car…	GO:0030243;GO:0030245;GO:0009251;GO:0044042;GO:1901575;GO:0071704;GO:0000272;GO:0008150;GO:0008152;GO:0009056;GO:0009057;GO:0051273;GO:0044238;GO:0005975;GO:0051275;GO:0005976;GO:0016052;GO:0043170GO:0015926;GO:0016798;GO:0102483;GO:0003674;GO:0008422;GO:0016787;GO:0003824;GO:0004553	COG1472	S:Function unknown	PF01915.26;PF00933.25;PF14310.10	Glyco_hydro_3_C;Glyco_hydro_3;Fn3-like	Glycosyl hydrolase family 3 C-terminal domain;Glycosyl hydrolase family 3 N terminal domain;Fibronectin type III-like domain	vacuolar
KAF4510959.1	G6O67_002803	AB hydrolase-1 domain-containing protein	hypothetical protein G6O67_002803 [Ophiocordyceps sinensis]	0.244	-2.035	0.02235	down	yes	308.174	172.432	173.113	42.4894	54.7785	62.2539	MF:hydrolase activity;MF:molecular_function;MF:catalytic activity	GO:0016787;GO:0003674;GO:0003824	ENOG410XTHB	S:Function unknown	PF00561.24;PF08386.14	Abhydrolase_1;Abhydrolase_4	alpha/beta hydrolase fold;TAP-like protein	mitochondrial
KAF4508634.1	G6O67_004985	Kazal domain-containing protein	hypothetical protein G6O67_004985 [Ophiocordyceps sinensis]	0.1269	-2.978	0.0006373	down	yes	197.079	264.744	258.098	32.8873	26.0507	32.3936	------	------	ENOG41126WT	S:Function unknown	------	------	------	extracellular
KAF4508656.1	G6O67_005007	Alpha-galactosidase	hypothetical protein G6O67_005007 [Ophiocordyceps sinensis]	0.3053	-1.712	1.66e-05	down	yes	195.365	212.791	212.152	65.9368	61.93	61.5042	BP:organic substance metabolic process;BP:carbohydrate metabolic process;BP:primary metabolic process;BP:carbohydrate catabolic process;BP:biological_process;BP:metabolic process;BP:organic substance catabolic process;BP:catabolic processMF:hydrolase activity;MF:raffinose alpha-galactosidase activity;MF:galactosidase activity;MF:hydrolase activity, acting on glycosyl bonds;MF:catalytic activity;M…	GO:0071704;GO:0005975;GO:0044238;GO:0016052;GO:0008150;GO:0008152;GO:1901575;GO:0009056GO:0016787;GO:0052692;GO:0015925;GO:0016798;GO:0003824;GO:0004557;GO:0003674;GO:0004553	COG3345	G:Carbohydrate transport and metabolism	PF02065.22;PF16875.9;PF16874.9;PF02638.19	Melibiase;Glyco_hydro_36N;Glyco_hydro_36C;GHL10	Melibiase;Glycosyl hydrolase family 36 N-terminal domain;Glycosyl hydrolase family 36 C-terminal domain;Glycosyl hydrolase-like 10	Golgi apparatus
KAF4510179.1	G6O67_002091	SH3 domain-containing protein	hypothetical protein G6O67_002091 [Ophiocordyceps sinensis]	0.4855	-1.042	5.4e-06	down	yes	179.697	176.246	178.304	91.7415	83.8432	83.7794	------	------	ENOG4111WAJ	S:Function unknown	PF00018.32;PF14604.10;PF07653.21	SH3_1;SH3_9;SH3_2	SH3 domain;Variant SH3 domain;Variant SH3 domain	cytoplasmic
KAF4506850.1	G6O67_006891	Phosphoglycerate mutase family protein	hypothetical protein G6O67_006891 [Ophiocordyceps sinensis]	0.4182	-1.258	0.00117	down	yes	178.487	194.219	185.097	66.5487	102.27	64.4656	------	------	ENOG41127FK	S:Function unknown	PF12585.12	DUF3759	Protein of unknown function	cytoplasmic
KAF4507921.1	G6O67_004368	Cytochrome b5 heme-binding domain-containing protein	hypothetical protein G6O67_004368 [Ophiocordyceps sinensis]	0.4569	-1.13	0.01546	down	yes	228.23	150.988	163.051	86.9265	85.0031	75.8421	MF:cation binding;MF:heme binding;MF:tetrapyrrole binding;MF:organic cyclic compound binding;MF:ion binding;MF:molecular_function;MF:binding;MF:metal ion binding;MF:heterocyclic compound binding	GO:0043169;GO:0020037;GO:0046906;GO:0097159;GO:0043167;GO:0003674;GO:0005488;GO:0046872;GO:1901363	COG5274;ENOG4111U10	S:Function unknown;	PF00173.32	Cyt-b5	Cytochrome b5-like Heme/Steroid binding domain	cytoplasmic
KAF4509871.1	G6O67_001809	ABC transporter domain-containing protein	hypothetical protein G6O67_001809 [Ophiocordyceps sinensis]	0.423	-1.241	1.36e-05	down	yes	186.196	182.855	183.907	77.1675	85.2853	71.438	BP:macromolecular complex subunit organization;BP:cellular component organization or biogenesis;BP:chromatin organization;BP:cellular component organization;BP:protein-DNA complex subunit organization;BP:cellular process;BP:biological_process;BP:chromatin remodelingCC:cytoplasm;CC:cellular anatomical entity;CC:cellular_componentMF:nucleic acid binding;MF:hydrolase activity;MF:molecular_function;M…	GO:0043933;GO:0071840;GO:0006325;GO:0016043;GO:0071824;GO:0009987;GO:0008150;GO:0006338GO:0005737;GO:0110165;GO:0005575GO:0003676;GO:0016787;GO:0003674;GO:0005488;GO:0016887;GO:0000166;GO:1901363;GO:0043167;GO:0005524;GO:0035639;GO:1901265;GO:0017076;GO:0008135;GO:0017111;GO:0036094;GO:0003824;GO:0045182;GO:0016818;GO:0090079;GO:0030554;GO:0097367;GO:0097159;GO:0016817;GO:0043168;GO:0016462;GO:00…	COG0488	L:Replication, recombination and repair	PF00005.31;PF13304.10;PF02463.23;PF00385.28;PF13476.10;PF13555.10;PF03193.20;PF01926.27;PF13521.10	ABC_tran;AAA_21;SMC_N;Chromo;AAA_23;AAA_29;RsgA_GTPase;MMR_HSR1;AAA_28	ABC transporter;AAA domain, putative AbiEii toxin, Type IV TA system;RecF/RecN/SMC N terminal domain;Chromo;AAA domain;P-loop containing region of AAA domain;RsgA GTPase;50S ribosome-binding GTPase;AAA domain	cytoplasmic
KAF4512255.1	G6O67_001420	6-phosphogluconolactonase	hypothetical protein G6O67_001420 [Ophiocordyceps sinensis]	0.1348	-2.891	0.002413	down	yes	283.704	213.272	187.563	26.0107	37.2973	28.9776	MF:catalytic activity;MF:molecular_function;MF:isomerase activity	GO:0003824;GO:0003674;GO:0016853	COG2706	G:Carbohydrate transport and metabolism	PF10282.13	Lactonase	Lactonase, 7-bladed beta-propeller	mitochondrial
KAF4513040.1	G6O67_000362	chitin synthase	hypothetical protein G6O67_000362 [Ophiocordyceps sinensis]	2.012	1.009	1.52e-05	up	yes	84.3487	88.0101	81.7364	170.743	175.25	165.198	BP:asexual reproduction;BP:sporulation;BP:reproduction;BP:developmental process;BP:conidium formation;BP:asexual sporulation;BP:biological_processCC:membrane;CC:myosin complex;CC:cellular anatomical entity;CC:plasma membrane;CC:macromolecular complex;CC:cellular_componentMF:purine ribonucleoside triphosphate binding;MF:molecular_function;MF:binding;MF:acetylglucosaminyltransferase activity;MF:ion…	GO:0019954;GO:0043934;GO:0000003;GO:0032502;GO:0048315;GO:0030436;GO:0008150GO:0016020;GO:0016459;GO:0110165;GO:0005886;GO:0032991;GO:0005575GO:0035639;GO:0003674;GO:0005488;GO:0008375;GO:0043167;GO:1901363;GO:1901265;GO:0043168;GO:0000166;GO:0016740;GO:0017076;GO:0003774;GO:0004100;GO:0036094;GO:0003824;GO:0008194;GO:0030554;GO:0097367;GO:0097159;GO:0032559;GO:0005524;GO:0016757;GO:0032555;GO:00…	COG1215	S:Function unknown	PF03142.19;PF08766.15;PF13632.10;PF00173.32;PF13641.10;PF00063.25	Chitin_synth_2;DEK_C;Glyco_trans_2_3;Cyt-b5;Glyco_tranf_2_3;Myosin_head	Chitin synthase;DEK C terminal domain;Glycosyl transferase family group 2;Cytochrome b5-like Heme/Steroid binding domain;Glycosyltransferase like family 2;Myosin head	mitochondrial
KAF4504202.1	G6O67_008384	FMN-binding split barrel-related protein	hypothetical protein G6O67_008384 [Ophiocordyceps sinensis]	0.2219	-2.172	6.55e-05	down	yes	191.328	221.889	212.57	41.4757	49.8627	47.5373	------	------	ENOG4111NGA	S:Function unknown	PF13883.10	Pyrid_oxidase_2	Pyridoxamine 5'-phosphate oxidase	cytoplasmic
KAF4509239.1	G6O67_005517	pyridoxal 5'-phosphate synthase (glutamine hydrolyzing)	hypothetical protein G6O67_005517 [Ophiocordyceps sinensis]	0.3819	-1.389	0.0007225	down	yes	161.698	183.786	202.213	70.4281	64.5677	74.1951	BP:cellular biosynthetic process;BP:cellular nitrogen compound metabolic process;BP:nitrogen compound metabolic process;BP:small molecule metabolic process;BP:small molecule biosynthetic process;BP:pyridine-containing compound metabolic process;BP:pyridine-containing compound biosynthetic process;BP:organic cyclic compound metabolic process;BP:organic substance biosynthetic process;BP:organic cyc…	GO:0044249;GO:0034641;GO:0006807;GO:0044281;GO:0044283;GO:0072524;GO:0072525;GO:1901360;GO:1901576;GO:1901362;GO:0071704;GO:0042822;GO:0042823;GO:0018130;GO:0006767;GO:0006766;GO:0046184;GO:0009987;GO:0006725;GO:0009058;GO:0009110;GO:0008150;GO:0008152;GO:0044271;GO:0090407;GO:0046483;GO:1901564;GO:0006081;GO:1901566;GO:0042364;GO:0044237;GO:0006796;GO:0042816;GO:0006793;GO:0019637;GO:0019438;GO:…	COG0214	H:Coenzyme transport and metabolism	PF01680.21;PF05690.18	SOR_SNZ;ThiG	SOR/SNZ family;Thiazole biosynthesis protein ThiG	cytoplasmic
KAF4507318.1	G6O67_005971	Major facilitator superfamily (MFS) profile domain-containing protein	hypothetical protein G6O67_005971 [Ophiocordyceps sinensis]	0.3913	-1.354	7.36e-05	down	yes	188.05	187.288	168.603	73.8244	68.1004	70.9194	BP:transport;BP:carbohydrate transport;BP:organic substance transport;BP:biological_process;BP:establishment of localization;BP:localizationCC:membrane;CC:cellular_component;CC:cellular anatomical entityMF:transporter activity;MF:transmembrane transporter activity;MF:molecular_function	GO:0006810;GO:0008643;GO:0071702;GO:0008150;GO:0051234;GO:0051179GO:0016020;GO:0005575;GO:0110165GO:0005215;GO:0022857;GO:0003674	ENOG410XNQK	S:Function unknown	PF00083.28;PF07690.20	Sugar_tr;MFS_1	Sugar;Major Facilitator Superfamily	Golgi apparatus
KAF4511717.1	G6O67_003489	GH16 domain-containing protein	hypothetical protein G6O67_003489 [Ophiocordyceps sinensis]	0.1097	-3.188	0.0005218	down	yes	189.589	257.052	232.962	25.1391	27.0524	22.3682	BP:carbohydrate metabolic process;BP:primary metabolic process;BP:organic substance metabolic process;BP:metabolic process;BP:biological_processMF:hydrolase activity;MF:catalytic activity;MF:carbohydrate binding;MF:hydrolase activity, acting on glycosyl bonds;MF:molecular_function;MF:binding;MF:hydrolase activity, hydrolyzing O-glycosyl compounds	GO:0005975;GO:0044238;GO:0071704;GO:0008152;GO:0008150GO:0016787;GO:0003824;GO:0030246;GO:0016798;GO:0003674;GO:0005488;GO:0004553	ENOG410YAXF	G:Carbohydrate transport and metabolism	------	------	------	extracellular
KAF4511955.1	G6O67_001151	Uncharacterized protein	hypothetical protein G6O67_001151 [Ophiocordyceps sinensis]	0.09903	-3.336	0.0004019	down	yes	248.521	225.327	189.158	33.7205	16.7579	15.1788	------	------	------	------	------	------	------	extracellular
KAF4512216.1	G6O67_001386	Protein kinase regulator Ste50	hypothetical protein G6O67_001386 [Ophiocordyceps sinensis]	2.098	1.069	0.001221	up	yes	62.5249	81.587	90.6839	151.709	173.316	167.568	BP:phosphorylation;BP:cellular process;BP:cellular metabolic process;BP:regulation of cellular process;BP:phosphate-containing compound metabolic process;BP:biological regulation;BP:biological_process;BP:signal transduction;BP:metabolic process;BP:phosphorus metabolic process;BP:regulation of biological processMF:kinase activity;MF:transferase activity;MF:catalytic activity;MF:molecular_function;…	GO:0016310;GO:0009987;GO:0044237;GO:0050794;GO:0006796;GO:0065007;GO:0008150;GO:0007165;GO:0008152;GO:0006793;GO:0050789GO:0016301;GO:0016740;GO:0003824;GO:0003674;GO:0016772	ENOG41109FU	S:Function unknown	PF07647.21;PF00536.34;PF00788.27	SAM_2;SAM_1;RA	SAM domain;SAM domain;Ras association	cytoplasmic
KAF4508967.1	G6O67_005283	Methyltransferase domain-containing protein	hypothetical protein G6O67_005283 [Ophiocordyceps sinensis]	0.1449	-2.787	0.02056	down	yes	114.065	245.631	269.087	30.9028	29.496	30.707	BP:biological_process;BP:metabolic process;BP:methylationCC:membrane;CC:cellular_component;CC:cellular anatomical entityMF:S-adenosylmethionine-dependent methyltransferase activity;MF:catalytic activity;MF:transferase activity;MF:transferase activity, transferring one-carbon groups;MF:molecular_function;MF:methyltransferase activity	GO:0008150;GO:0008152;GO:0032259GO:0016020;GO:0005575;GO:0110165GO:0008757;GO:0003824;GO:0016740;GO:0016741;GO:0003674;GO:0008168	ENOG4111H62	S:Function unknown	PF13649.10;PF13847.10;PF08241.16;PF00891.22;PF08242.16	Methyltransf_25;Methyltransf_31;Methyltransf_11;Methyltransf_2;Methyltransf_12	Methyltransferase domain;Methyltransferase domain;Methyltransferase domain;O-methyltransferase domain;Methyltransferase domain	cytoplasmic
KAF4512643.1	G6O67_001757	Secondary alcohol dehydrogenase	hypothetical protein G6O67_001757 [Ophiocordyceps sinensis]	2.022	1.016	0.005008	up	yes	57.0724	93.7103	86.7661	151.805	178.274	150.196	BP:cellular component assembly;BP:macromolecular complex subunit organization;BP:cellular process;BP:cellular component organization;BP:macromolecular complex assembly;BP:biological_process;BP:proteasome assembly;BP:proteasome regulatory particle assembly;BP:cellular component organization or biogenesis	GO:0022607;GO:0043933;GO:0009987;GO:0016043;GO:0065003;GO:0008150;GO:0043248;GO:0070682;GO:0071840	ENOG410YM7T	S:Function unknown	------	------	------	cytoplasmic
KAF4510563.1	G6O67_002440	LCCL domain-containing protein	hypothetical protein G6O67_002440 [Ophiocordyceps sinensis]	0.2753	-1.861	0.006891	down	yes	239.006	169.977	153.5	43.7014	58.5769	52.5567	------	------	ENOG410YASK	S:Function unknown	------	------	------	cytoplasmic
KAF4508760.1	G6O67_005100	Mitochondrial protein	hypothetical protein G6O67_005100 [Ophiocordyceps sinensis]	0.3711	-1.43	0.00343	down	yes	206.764	147.22	166.785	66.4725	61.3297	65.4471	------	------	ENOG4110AXW	S:Function unknown	------	------	------	peroxisomal
KAF4507279.1	G6O67_005936	UDENN domain-containing protein	hypothetical protein G6O67_005936 [Ophiocordyceps sinensis]	2.695	1.43	0.0002091	up	yes	52.8977	63.5889	73.8373	167.453	163.207	182.182	------	------	ENOG410ZU8I	S:Function unknown	PF02141.25;PF03456.22	DENN;uDENN	DENN;uDENN domain	nuclear
KAF4507280.1	G6O67_005937	1-alkyl-2-acetylglycerophosphocholine esterase	hypothetical protein G6O67_005937 [Ophiocordyceps sinensis]	0.2104	-2.249	0.0006598	down	yes	222.231	171.418	179.778	40.1317	40.5162	40.0069	MF:hydrolase activity;MF:hydrolase activity, acting on ester bonds;MF:catalytic activity;MF:molecular_function;MF:carboxylic ester hydrolase activity;MF:1-alkyl-2-acetylglycerophosphocholine esterase activity	GO:0016787;GO:0016788;GO:0003824;GO:0003674;GO:0052689;GO:0003847	COG4188	S:Function unknown	PF03403.17;PF00561.24;PF12697.11;PF12146.12	PAF-AH_p_II;Abhydrolase_1;Abhydrolase_6;Hydrolase_4	Platelet-activating factor acetylhydrolase, isoform II;alpha/beta hydrolase fold;Alpha/beta hydrolase family;Serine aminopeptidase, S33	extracellular
KAF4506568.1	G6O67_006638	Protein kinase domain-containing protein	hypothetical protein G6O67_006638 [Ophiocordyceps sinensis]	3.157	1.659	5.89e-05	up	yes	53.4247	54.1301	58.9432	177.985	162.824	184.862	BP:phosphorylation;BP:cellular process;BP:biological_process;BP:metabolic process;BP:cellular metabolic process;BP:phosphate-containing compound metabolic process;BP:phosphorus metabolic processMF:purine ribonucleoside triphosphate binding;MF:molecular_function;MF:binding;MF:ion binding;MF:heterocyclic compound binding;MF:nucleoside phosphate binding;MF:anion binding;MF:nucleotide binding;MF:tran…	GO:0016310;GO:0009987;GO:0008150;GO:0008152;GO:0044237;GO:0006796;GO:0006793GO:0035639;GO:0003674;GO:0005488;GO:0043167;GO:1901363;GO:1901265;GO:0043168;GO:0000166;GO:0016740;GO:0004672;GO:0017076;GO:0005524;GO:0016301;GO:0140096;GO:0036094;GO:0003824;GO:0030554;GO:0097367;GO:0016772;GO:0016773;GO:0032559;GO:0032555;GO:0097159;GO:0032553	ENOG410XRBH	U:Intracellular trafficking, secretion, and vesicular transport	PF00069.29;PF07714.21	Pkinase;PK_Tyr_Ser-Thr	Protein kinase domain;Protein tyrosine and serine/threonine kinase	cytoplasmic
KAF4506458.1	G6O67_006543	Uncharacterized protein	hypothetical protein G6O67_006543 [Ophiocordyceps sinensis]	0.1483	-2.753	0.004944	down	yes	139.013	222.608	234.036	23.787	34.667	29.8936	------	------	ENOG410YGG2	S:Function unknown	------	------	------	mitochondrial
KAF4509914.1	G6O67_001849	Uncharacterized protein	hypothetical protein G6O67_001849 [Ophiocordyceps sinensis]	0.1227	-3.027	4.36e-06	down	yes	206.555	206.333	195.491	21.9892	32.2476	20.4346	BP:nitrogen compound metabolic process;BP:organic substance metabolic process;BP:proteolysis;BP:biological_process;BP:metabolic process;BP:primary metabolic process;BP:organonitrogen compound metabolic process;BP:protein metabolic process;BP:macromolecule metabolic processCC:intracellular organelle;CC:membrane-bounded organelle;CC:organelle;CC:mitochondrion;CC:cellular anatomical entity;CC:intrac…	GO:0006807;GO:0071704;GO:0006508;GO:0008150;GO:0008152;GO:0044238;GO:1901564;GO:0019538;GO:0043170GO:0043229;GO:0043227;GO:0043226;GO:0005739;GO:0110165;GO:0043231;GO:0005575GO:0004252;GO:0004175;GO:0003674;GO:0008233;GO:0008236;GO:0016787;GO:0017171;GO:0140096;GO:0003824	------	------	------	------	------	extracellular
KAF4507543.1	G6O67_004033	Chromo domain-containing protein	hypothetical protein G6O67_004033 [Ophiocordyceps sinensis]	0.1717	-2.542	0.001028	down	yes	202.697	162.015	211.965	30.7393	52.3337	15.9666	BP:regulation of primary metabolic process;BP:regulation of metabolic process;BP:macromolecular complex subunit organization;BP:regulation of cellular biosynthetic process;BP:cellular component organization or biogenesis;BP:protein-DNA complex subunit organization;BP:chromatin organization;BP:cellular component organization;BP:regulation of biological process;BP:regulation of nucleobase-containin…	GO:0080090;GO:0019222;GO:0043933;GO:0031326;GO:0071840;GO:0071824;GO:0006325;GO:0016043;GO:0050789;GO:0019219;GO:0065007;GO:0032259;GO:0010468;GO:0060255;GO:0031323;GO:0009987;GO:0009889;GO:0050794;GO:0008150;GO:0051171;GO:0008152;GO:2001141;GO:0006338;GO:0051252;GO:0006355;GO:0010556GO:0043229;GO:0043227;GO:0043226;GO:0005634;GO:0110165;GO:0043231;GO:0005575GO:0005085;GO:0003674;GO:0005488;GO:00…	ENOG410XY8C	S:Function unknown	PF00385.28	Chromo	Chromo	nuclear
KAF4504805.1	G6O67_008213	CHY-type domain-containing protein	hypothetical protein G6O67_008213 [Ophiocordyceps sinensis]	0.4247	-1.235	0.0003903	down	yes	161.605	155.879	154.219	73.6635	50.9791	75.7097	MF:cation binding;MF:transition metal ion binding;MF:ion binding;MF:molecular_function;MF:binding;MF:metal ion binding;MF:zinc ion binding	GO:0043169;GO:0046914;GO:0043167;GO:0003674;GO:0005488;GO:0046872;GO:0008270	ENOG410XXHF	S:Function unknown	PF05495.16	zf-CHY	CHY zinc finger	cytoplasmic
KAF4506663.1	G6O67_006726	UV-endonuclease UVE-1	hypothetical protein G6O67_006726 [Ophiocordyceps sinensis]	0.4882	-1.034	0.005005	down	yes	172.897	149.991	126.519	67.9607	78.0159	73.4283	BP:response to radiation;BP:nucleic acid metabolic process;BP:cellular nitrogen compound metabolic process;BP:response to UV;BP:organic cyclic compound metabolic process;BP:nucleobase-containing compound metabolic process;BP:cellular response to stimulus;BP:DNA repair;BP:organic substance metabolic process;BP:response to abiotic stimulus;BP:cellular process;BP:cellular aromatic compound metabolic…	GO:0009314;GO:0090304;GO:0034641;GO:0009411;GO:1901360;GO:0006139;GO:0051716;GO:0006281;GO:0071704;GO:0009628;GO:0009987;GO:0006725;GO:0006289;GO:0006974;GO:0006950;GO:0008150;GO:0008152;GO:0046483;GO:0044238;GO:0050896;GO:0044237;GO:0043170;GO:0006807;GO:0033554;GO:0006259;GO:0009416GO:0003674;GO:0016787;GO:0016788;GO:0003824;GO:0004518;GO:0004519	COG4294	L:Replication, recombination and repair	PF03851.18	UvdE	UV-endonuclease UvdE	nuclear
KAF4507582.1	G6O67_004066	Nucleosome assembly protein	hypothetical protein G6O67_004066 [Ophiocordyceps sinensis]	0.483	-1.05	0.01946	down	yes	152.793	184.388	113.468	74.9544	70.5167	72.1917	BP:nucleosome organization;BP:protein-DNA complex subunit organization;BP:cellular component assembly;BP:chromatin remodeling;BP:chromatin organization;BP:nucleosome assembly;BP:cellular process;BP:cellular component organization;BP:macromolecular complex assembly;BP:macromolecular complex subunit organization;BP:biological_process;BP:protein-DNA complex assembly;BP:cellular component organizatio…	GO:0034728;GO:0071824;GO:0022607;GO:0006338;GO:0006325;GO:0006334;GO:0009987;GO:0016043;GO:0065003;GO:0043933;GO:0008150;GO:0065004;GO:0071840GO:0005575;GO:0043231;GO:0043226;GO:0043229;GO:0110165;GO:0043227;GO:0005634	ENOG410XQN9	S:Function unknown	PF00956.22	NAP	Nucleosome assembly protein	nuclear
KAF4504522.1	G6O67_007967	Aminoglycoside phosphotransferase domain-containing protein	hypothetical protein G6O67_007967 [Ophiocordyceps sinensis]	0.2889	-1.791	0.02242	down	yes	239.323	139.524	136.728	46.2062	51.5146	51.2343	BP:phosphorylation;BP:cellular process;BP:cellular metabolic process;BP:phosphate-containing compound metabolic process;BP:biological_process;BP:metabolic process;BP:phosphorus metabolic processMF:kinase activity;MF:transferase activity;MF:catalytic activity;MF:molecular_function;MF:transferase activity, transferring phosphorus-containing groups	GO:0016310;GO:0009987;GO:0044237;GO:0006796;GO:0008150;GO:0008152;GO:0006793GO:0016301;GO:0016740;GO:0003824;GO:0003674;GO:0016772	ENOG410YGR6	S:Function unknown	PF01636.27	APH	Phosphotransferase enzyme family	cytoplasmic
KAF4512391.1	G6O67_001538	DUF2993 domain-containing protein	hypothetical protein G6O67_001538 [Ophiocordyceps sinensis]	0.3696	-1.436	0.00481	down	yes	125.404	176.129	181.133	60.4017	62.5756	55.4114	CC:organelle membrane;CC:bounding membrane of organelle;CC:membrane;CC:fungal-type vacuole membrane;CC:vacuolar membrane;CC:cellular_component;CC:cellular anatomical entity;CC:lytic vacuole membrane	GO:0031090;GO:0098588;GO:0016020;GO:0000329;GO:0005774;GO:0005575;GO:0110165;GO:0098852	ENOG4111MUX	S:Function unknown	PF12505.12	DUF3712	Protein of unknown function	plasma membrane
KAF4507898.1	G6O67_004348	Transcriptional coactivator p15 (PC4) C-terminal domain-containing protein	hypothetical protein G6O67_004348 [Ophiocordyceps sinensis]	0.3115	-1.683	0.0003126	down	yes	185.368	164.208	153.432	58.6185	50.0849	47.9821	BP:regulation of transcription initiation from RNA polymerase II promoter;BP:positive regulation of transcription initiation from RNA polymerase II promoter;BP:regulation of primary metabolic process;BP:regulation of metabolic process;BP:positive regulation of cellular biosynthetic process;BP:regulation of cellular biosynthetic process;BP:positive regulation of cellular metabolic process;BP:posit…	GO:0060260;GO:0060261;GO:0080090;GO:0019222;GO:0031328;GO:0031326;GO:0031325;GO:0051173;GO:0031323;GO:2000142;GO:0050789;GO:0009893;GO:0010604;GO:0009891;GO:0060255;GO:0006357;GO:0065007;GO:0048518;GO:0010468;GO:0045935;GO:0019219;GO:0009889;GO:0050794;GO:0008150;GO:0051171;GO:2001141;GO:0051252;GO:0051254;GO:1902680;GO:0006355;GO:0010557;GO:0010556;GO:0045944;GO:2000144;GO:0048522;GO:0045893GO:0…	ENOG410XUB8	K:Transcription	PF02229.20	PC4	Transcriptional Coactivator p15	nuclear
KAF4504877.1	G6O67_008274	Transcription factor domain-containing protein	hypothetical protein G6O67_008274 [Ophiocordyceps sinensis]	2.321	1.215	0.0001615	up	yes	73.5257	53.5407	70.6786	154.941	152.755	151.353	BP:RNA biosynthetic process;BP:nucleic acid metabolic process;BP:cellular biosynthetic process;BP:nitrogen compound metabolic process;BP:organic cyclic compound metabolic process;BP:organic substance biosynthetic process;BP:organic cyclic compound biosynthetic process;BP:organic substance metabolic process;BP:heterocycle biosynthetic process;BP:nucleobase-containing compound metabolic process;BP:…	GO:0032774;GO:0090304;GO:0044249;GO:0006807;GO:1901360;GO:1901576;GO:1901362;GO:0071704;GO:0018130;GO:0006139;GO:0009987;GO:0006725;GO:0009058;GO:0009059;GO:0008150;GO:0008152;GO:0034654;GO:0046483;GO:0016070;GO:0044238;GO:0044271;GO:0034641;GO:0044237;GO:0043170;GO:0006351;GO:0019438GO:0043229;GO:0043227;GO:0043226;GO:0005634;GO:0110165;GO:0043231;GO:0005575GO:1901363;GO:0043169;GO:0003674;GO:00…	ENOG410XY6N	K:Transcription	PF04082.22	Fungal_trans	Fungal specific transcription factor domain	nuclear
KAF4505091.1	G6O67_007075	Splicing factor U2AF subunit	hypothetical protein G6O67_007075 [Ophiocordyceps sinensis]	2.194	1.134	0.006147	up	yes	42.947	78.008	81.5743	141.512	136.932	165.86	BP:nucleic acid metabolic process;BP:nitrogen compound metabolic process;BP:organic cyclic compound metabolic process;BP:nucleobase-containing compound metabolic process;BP:organic substance metabolic process;BP:RNA splicing;BP:mRNA metabolic process;BP:cellular process;BP:cellular aromatic compound metabolic process;BP:biological_process;BP:metabolic process;BP:heterocycle metabolic process;BP:R…	GO:0090304;GO:0006807;GO:1901360;GO:0006139;GO:0071704;GO:0008380;GO:0016071;GO:0009987;GO:0006725;GO:0008150;GO:0008152;GO:0046483;GO:0016070;GO:0044238;GO:0034641;GO:0044237;GO:0043170;GO:0006396;GO:0006397GO:0043229;GO:0043227;GO:0043226;GO:0005634;GO:0110165;GO:0043231;GO:0005575GO:0003674;GO:0005488;GO:0003676;GO:1901363;GO:0097159;GO:0003723	ENOG410XP92	S:Function unknown	PF00076.26	RRM_1	RNA recognition motif	nuclear
KAF4511345.1	G6O67_003151	Beta-lactamase-related domain-containing protein	hypothetical protein G6O67_003151 [Ophiocordyceps sinensis]	0.356	-1.49	0.0009289	down	yes	169.126	157.474	141.668	40.3568	68.6581	57.6673	------	------	COG1680	V:Defense mechanisms	PF00144.28;PF11954.12	Beta-lactamase;DUF3471	Beta-lactamase;Domain of unknown function	mitochondrial
KAF4512198.1	G6O67_001372	FAD/NAD(P)-binding domain-containing protein	hypothetical protein G6O67_001372 [Ophiocordyceps sinensis]	0.3452	-1.534	0.03347	down	yes	218.17	122.257	123.724	57.294	48.3706	54.5588	BP:NADH oxidation;BP:biological_process;BP:metabolic processCC:cellular_component;CC:membrane;CC:cellular anatomical entityMF:helicase activity;MF:catalytic activity;MF:oxidoreductase activity, acting on NA;MF:molecular_function;MF:NADH dehydrogenase activity;MF:oxidoreductase activity	GO:0006116;GO:0008150;GO:0008152GO:0005575;GO:0016020;GO:0110165GO:0004386;GO:0003824;GO:0016651;GO:0003674;GO:0003954;GO:0016491	COG1252	C:Energy production and conversion	PF07992.18;PF00070.31	Pyr_redox_2;Pyr_redox	Pyridine nucleotide-disulphide oxidoreductase;Pyridine nucleotide-disulphide oxidoreductase	mitochondrial
KAF4513646.1	G6O67_000893	Mannan endo-1,6-alpha-mannosidase	hypothetical protein G6O67_000893 [Ophiocordyceps sinensis]	0.2767	-1.854	0.002928	down	yes	129.142	186.889	163.175	43.2937	55.2015	34.0856	BP:primary metabolic process;BP:organic substance catabolic process;BP:carbohydrate metabolic process;BP:carbohydrate catabolic process;BP:organic substance metabolic process;BP:biological_process;BP:metabolic process;BP:catabolic processMF:hydrolase activity;MF:catalytic activity;MF:hydrolase activity, hydrolyzing O-glycosyl compounds;MF:hydrolase activity, acting on glycosyl bonds;MF:molecular_…	GO:0044238;GO:1901575;GO:0005975;GO:0016052;GO:0071704;GO:0008150;GO:0008152;GO:0009056GO:0016787;GO:0003824;GO:0004553;GO:0016798;GO:0003674;GO:0008496;GO:0015923;GO:0004559	ENOG410Y91X	S:Function unknown	PF03663.18	Glyco_hydro_76	Glycosyl hydrolase family 76	cytoplasmic
KAF4508074.1	G6O67_004502	chitinase	hypothetical protein G6O67_004502 [Ophiocordyceps sinensis]	0.453	-1.142	0.01195	down	yes	108.52	147.853	164.049	61.5358	54.256	74.6537	BP:amino sugar catabolic process;BP:nitrogen compound metabolic process;BP:aminoglycan metabolic process;BP:organic substance biosynthetic process;BP:organic substance catabolic process;BP:secondary metabolite biosynthetic process;BP:organic substance metabolic process;BP:chitin catabolic process;BP:secondary metabolic process;BP:polysaccharide catabolic process;BP:biosynthetic process;BP:biologi…	GO:0046348;GO:0006807;GO:0006022;GO:1901576;GO:1901575;GO:0044550;GO:0071704;GO:0006032;GO:0019748;GO:0000272;GO:0009058;GO:0008150;GO:0008152;GO:0006030;GO:1901564;GO:0009056;GO:0009057;GO:1901565;GO:0044238;GO:0005975;GO:0005976;GO:0006040;GO:1901136;GO:1901135;GO:0016052;GO:0043170;GO:1901072;GO:1901071;GO:0006026GO:0110165;GO:0005575;GO:0005576GO:0016798;GO:0003674;GO:0031177;GO:0004568;GO:00…	COG3325	O:Posttranslational modification, protein turnover, chaperones	PF00704.32	Glyco_hydro_18	Glycosyl hydrolases family 18	cytoplasmic
KAF4513305.1	G6O67_000593	Acyl-CoA desaturase	hypothetical protein G6O67_000593 [Ophiocordyceps sinensis]	2.993	1.582	0.007342	up	yes	17.2204	57.3883	76.5998	142.18	140.297	170.164	BP:fatty acid biosynthetic process;BP:fatty acid metabolic process;BP:unsaturated fatty acid biosynthetic process;BP:carboxylic acid metabolic process;BP:cellular biosynthetic process;BP:small molecule metabolic process;BP:small molecule biosynthetic process;BP:monocarboxylic acid biosynthetic process;BP:organic substance metabolic process;BP:lipid metabolic process;BP:organic substance biosynthe…	GO:0006633;GO:0006631;GO:0006636;GO:0019752;GO:0044249;GO:0044281;GO:0044283;GO:0072330;GO:0071704;GO:0006629;GO:1901576;GO:0009987;GO:0032787;GO:0009058;GO:0008150;GO:0008152;GO:0043436;GO:0044255;GO:0008610;GO:0044238;GO:0006082;GO:0046394;GO:0016053;GO:0044237;GO:0033559GO:0016020;GO:0110165;GO:0005575GO:0016705;GO:0016215;GO:1901363;GO:0003674;GO:0016491;GO:0043169;GO:0043167;GO:0046872;GO:00…	COG5274	S:Function unknown	PF00173.32;PF00487.28	Cyt-b5;FA_desaturase	Cytochrome b5-like Heme/Steroid binding domain;Fatty acid desaturase	vacuolar
KAF4509357.1	G6O67_003535	Polyketide synthase	hypothetical protein G6O67_003535 [Ophiocordyceps sinensis]	0.4926	-1.022	0.04124	down	yes	94.0585	150.04	156.498	63.3153	47.5244	86.5053	BP:fatty acid biosynthetic process;BP:fatty acid metabolic process;BP:carboxylic acid metabolic process;BP:cellular biosynthetic process;BP:small molecule metabolic process;BP:small molecule biosynthetic process;BP:monocarboxylic acid biosynthetic process;BP:organic substance biosynthetic process;BP:secondary metabolite biosynthetic process;BP:organic substance metabolic process;BP:secondary meta…	GO:0006633;GO:0006631;GO:0019752;GO:0044249;GO:0044281;GO:0044283;GO:0072330;GO:1901576;GO:0044550;GO:0071704;GO:0019748;GO:0006629;GO:0009987;GO:0032787;GO:0009058;GO:0008150;GO:0008152;GO:0043436;GO:0044255;GO:0008610;GO:0044238;GO:0006082;GO:0046394;GO:0016053;GO:0044237GO:0003674;GO:0008168;GO:0016491;GO:0016740;GO:0016741;GO:0016746;GO:0016747;GO:0033218;GO:0008757;GO:0036094;GO:0003824;GO:0…	COG3321	G:Carbohydrate transport and metabolism	PF00109.30;PF08659.14;PF00698.25;PF02801.26;PF14765.10;PF21089.1;PF16197.9;PF00106.29;PF13561.10;PF00550.29	ketoacyl-synt;KR;Acyl_transf_1;Ketoacyl-synt_C;PS-DH;PKS_DH_N;KAsynt_C_assoc;adh_short;adh_short_C2;PP-binding	Beta-ketoacyl synthase, N-terminal domain;KR domain;Acyl transferase domain;Beta-ketoacyl synthase, C-terminal domain;Polyketide synthase dehydratase N-terminal domain;Polyketide synthase dehydratase domain;Ketoacyl-synthetase C-terminal extension;short chain dehydrogenase;Enoyl;Phosphopantetheine attachment site	peroxisomal
KAF4509640.1	G6O67_003788	Carbohydrate kinase PfkB domain-containing protein	hypothetical protein G6O67_003788 [Ophiocordyceps sinensis]	2.083	1.059	0.01936	up	yes	29.124	77.6113	80.0014	116.901	133.672	138.436	BP:phosphorylation;BP:cellular process;BP:cellular metabolic process;BP:phosphate-containing compound metabolic process;BP:biological_process;BP:metabolic process;BP:phosphorus metabolic processMF:kinase activity;MF:transferase activity;MF:catalytic activity;MF:molecular_function;MF:transferase activity, transferring phosphorus-containing groups	GO:0016310;GO:0009987;GO:0044237;GO:0006796;GO:0008150;GO:0008152;GO:0006793GO:0016301;GO:0016740;GO:0003824;GO:0003674;GO:0016772	ENOG4111F4Q	G:Carbohydrate transport and metabolism	PF00294.28	PfkB	pfkB family carbohydrate kinase	cytoplasmic
KAF4509682.1	G6O67_003826	NAP family protein	hypothetical protein G6O67_003826 [Ophiocordyceps sinensis]	0.3368	-1.57	0.002287	down	yes	118.352	145.312	163.612	55.1252	45.8057	42.9731	BP:nucleosome organization;BP:cellular component assembly;BP:macromolecular complex subunit organization;BP:cellular component organization or biogenesis;BP:protein-DNA complex subunit organization;BP:chromatin organization;BP:cellular component organization;BP:macromolecular complex assembly;BP:protein-DNA complex assembly;BP:cellular process;BP:biological_process;BP:chromatin remodeling;BP:nucl…	GO:0034728;GO:0022607;GO:0043933;GO:0071840;GO:0071824;GO:0006325;GO:0016043;GO:0065003;GO:0065004;GO:0009987;GO:0008150;GO:0006338;GO:0006334GO:0043229;GO:0043227;GO:0043226;GO:0005634;GO:0110165;GO:0043231;GO:0005575GO:0003674;GO:0016491;GO:0003824	ENOG410XQRX	S:Function unknown	PF00956.22	NAP	Nucleosome assembly protein	nuclear
KAF4509945.1	G6O67_001878	AB hydrolase-1 domain-containing protein	hypothetical protein G6O67_001878 [Ophiocordyceps sinensis]	0.2354	-2.087	8.77e-05	down	yes	158.742	151.763	150.24	27.4046	49.6003	31.4745	BP:primary metabolic process;BP:lipid metabolic process;BP:organic substance metabolic process;BP:biological_process;BP:metabolic processCC:membrane;CC:cellular_component;CC:cellular anatomical entity	GO:0044238;GO:0006629;GO:0071704;GO:0008150;GO:0008152GO:0016020;GO:0005575;GO:0110165	COG0596	O:Posttranslational modification, protein turnover, chaperones	PF00561.24;PF04083.20	Abhydrolase_1;Abhydro_lipase	alpha/beta hydrolase fold;Partial alpha/beta-hydrolase lipase region	Golgi apparatus
KAF4511904.1	G6O67_001105	Mitochondrial outer membrane protein	hypothetical protein G6O67_001105 [Ophiocordyceps sinensis]	0.2795	-1.839	0.04354	down	yes	76.3294	191.771	167.902	40.6703	53.3484	27.8513	------	------	ENOG4111MR5	S:Function unknown	PF17172.8;PF17171.8;PF10568.13	GST_N_4;GST_C_6;Tom37	Glutathione S-transferase N-terminal domain;Glutathione S-transferase, C-terminal domain;Outer mitochondrial membrane transport complex protein	mitochondrial
KAF4503911.1	G6O67_008846	Ornithine aminotransferase	hypothetical protein G6O67_008846 [Ophiocordyceps sinensis]	2.623	1.391	0.0007831	up	yes	36.6389	58.5326	55.2225	138.624	135.639	120.295	BP:arginine catabolic process to proline;BP:small molecule catabolic process;BP:ornithine metabolic process;BP:carboxylic acid metabolic process;BP:cellular amino acid catabolic process;BP:nitrogen compound metabolic process;BP:small molecule metabolic process;BP:glutamine family amino acid catabolic process;BP:glutamine family amino acid metabolic process;BP:L-proline biosynthetic process;BP:org…	GO:0019493;GO:0044282;GO:0006591;GO:0019752;GO:0009063;GO:0006807;GO:0044281;GO:0009065;GO:0009064;GO:0055129;GO:1901362;GO:1901360;GO:1901576;GO:1901575;GO:0006561;GO:0006560;GO:0006520;GO:0006527;GO:0006525;GO:0071704;GO:1901566;GO:1901605;GO:1901606;GO:0008652;GO:0009987;GO:0009058;GO:0008150;GO:0008152;GO:0009084;GO:0043436;GO:0009056;GO:0044248;GO:0046483;GO:0044238;GO:1901564;GO:1901565;GO:…	COG4992	S:Function unknown	PF00202.25	Aminotran_3	Aminotransferase class-III	mitochondrial
KAF4506658.1	G6O67_006721	Glc8 protein	hypothetical protein G6O67_006721 [Ophiocordyceps sinensis]	3.237	1.695	0.0003325	up	yes	56.5151	33.7149	37.6021	141.289	143.355	129.111	BP:regulation of signal transduction;BP:regulation of response to stimulus;BP:regulation of cellular process;BP:biological regulation;BP:regulation of signaling;BP:biological_process;BP:regulation of cell communication;BP:regulation of biological processMF:enzyme regulator activity;MF:molecular_function;MF:phosphatase inhibitor activity;MF:enzyme inhibitor activity;MF:phosphatase regulator activi…	GO:0009966;GO:0048583;GO:0050794;GO:0065007;GO:0023051;GO:0008150;GO:0010646;GO:0050789GO:0030234;GO:0003674;GO:0019212;GO:0004857;GO:0019208;GO:0098772;GO:0019888;GO:0004864	ENOG41126EU	S:Function unknown	PF04979.18	IPP-2	Protein phosphatase inhibitor 2	nuclear
KAF4512708.1	G6O67_000056	Glycine-rich cell wall structural protein 1	hypothetical protein G6O67_000056 [Ophiocordyceps sinensis]	2.205	1.141	0.006418	up	yes	80.7081	41.3759	45.8333	129.506	117.383	123.4	------	------	ENOG410XW6P	S:Function unknown	------	------	------	nuclear
KAF4512532.1	G6O67_001660	SHSP domain-containing protein	hypothetical protein G6O67_001660 [Ophiocordyceps sinensis]	0.3304	-1.598	0.0001432	down	yes	143.37	133.492	127.611	36.0658	50.7988	46.782	------	------	ENOG4111XME	O:Posttranslational modification, protein turnover, chaperones	PF00011.25	HSP20	Hsp20/alpha crystallin family	cytoplasmic
KAF4508595.1	G6O67_004952	Histone H1	hypothetical protein G6O67_004952 [Ophiocordyceps sinensis]	0.1468	-2.768	0.008672	down	yes	101.672	173.928	192.631	20.4419	23.236	25.0473	BP:nucleosome organization;BP:cellular component assembly;BP:macromolecular complex subunit organization;BP:cellular component organization or biogenesis;BP:protein-DNA complex subunit organization;BP:chromatin organization;BP:cellular component organization;BP:macromolecular complex assembly;BP:protein-DNA complex assembly;BP:chromatin remodeling;BP:cellular process;BP:biological_process;BP:nucl…	GO:0034728;GO:0022607;GO:0043933;GO:0071840;GO:0071824;GO:0006325;GO:0016043;GO:0065003;GO:0065004;GO:0006338;GO:0009987;GO:0008150;GO:0006334GO:0043229;GO:0000786;GO:0043227;GO:0043226;GO:0005634;GO:0110165;GO:0032991;GO:0043231;GO:0032993;GO:0005575GO:0003677;GO:1901363;GO:0003674;GO:0005488;GO:0003676;GO:0030527;GO:0005198;GO:0097159	ENOG4112541	B:Chromatin structure and dynamics	PF00538.23	Linker_histone	linker histone H1 and H5 family	nuclear
KAF4507444.1	G6O67_006075	Peroxin 20	hypothetical protein G6O67_006075 [Ophiocordyceps sinensis]	4.042	2.015	0.00905	up	yes	36.817	34.4687	35.0687	175.517	99.3609	154.968	------	------	ENOG410Y1YW	S:Function unknown	------	------	------	cytoplasmic
KAF4505961.1	G6O67_006093	Uncharacterized protein	hypothetical protein G6O67_006093 [Ophiocordyceps sinensis]	0.4788	-1.063	0.000101	down	yes	127.321	115.3	117.217	54.6349	59.9302	57.7214	------	------	------	------	------	------	------	cytoplasmic
KAF4507357.1	G6O67_006001	UDP-galactose transporter	hypothetical protein G6O67_006001 [Ophiocordyceps sinensis]	4.624	2.209	0.001914	up	yes	24.1269	33.1696	36.966	115.615	154.206	166.019	CC:membrane;CC:organelle membrane;CC:bounding membrane of organelle;CC:Golgi membrane;CC:cellular_component;CC:cellular anatomical entityMF:nucleobase-containing compound transmembrane transporter activity;MF:transporter activity;MF:nucleotide-sugar transmembrane transporter activity;MF:transmembrane transporter activity;MF:molecular_function;MF:pyrimidine nucleotide-sugar transmembrane transport…	GO:0016020;GO:0031090;GO:0098588;GO:0000139;GO:0005575;GO:0110165GO:0015932;GO:0005215;GO:0005338;GO:0022857;GO:0003674;GO:0015165;GO:1901505	COG0697	S:Function unknown	PF04142.19;PF00892.24	Nuc_sug_transp;EamA	Nucleotide-sugar transporter;EamA-like transporter family	Golgi apparatus
KAF4511578.1	G6O67_003360	FAD/NAD(P)-binding domain-containing protein	hypothetical protein G6O67_003360 [Ophiocordyceps sinensis]	0.2025	-2.304	1.7e-05	down	yes	139.149	151.566	147.63	35.7299	27.105	25.9276	CC:membrane;CC:cellular anatomical entity;CC:cellular_componentMF:monooxygenase activity;MF:N,N-dimethylaniline monooxygenase activity;MF:molecular_function;MF:binding;MF:ion binding;MF:heterocyclic compound binding;MF:nucleoside phosphate binding;MF:oxidoreductase activity;MF:anion binding;MF:NADP binding;MF:flavin adenine dinucleotide binding;MF:oxidoreductase activity, acting on paired donors,…	GO:0016020;GO:0110165;GO:0005575GO:0004497;GO:0004499;GO:0003674;GO:0005488;GO:0043167;GO:1901363;GO:1901265;GO:0016491;GO:0043168;GO:0050661;GO:0050660;GO:0016709;GO:0016705;GO:0000166;GO:0017076;GO:0036094;GO:0003824;GO:0030554;GO:0097159	COG2072	J:Translation, ribosomal structure and biogenesis	PF07992.18;PF13738.10;PF00743.23;PF13434.10	Pyr_redox_2;Pyr_redox_3;FMO-like;Lys_Orn_oxgnase	Pyridine nucleotide-disulphide oxidoreductase;Pyridine nucleotide-disulphide oxidoreductase;Flavin-binding monooxygenase-like;L-lysine 6-monooxygenase/L-ornithine 5-monooxygenase	cytoplasmic
KAF4505611.1	G6O67_007541	EF hand domain protein	hypothetical protein G6O67_007541 [Ophiocordyceps sinensis]	0.4314	-1.213	0.0352	down	yes	101.404	94.1915	162.185	54.0363	47.23	53.0784	CC:membrane;CC:cellular_component;CC:cellular anatomical entityMF:cation binding;MF:transition metal ion binding;MF:zinc ion binding;MF:ion binding;MF:molecular_function;MF:calcium ion binding;MF:metal ion binding;MF:binding	GO:0016020;GO:0005575;GO:0110165GO:0043169;GO:0046914;GO:0008270;GO:0043167;GO:0003674;GO:0005509;GO:0046872;GO:0005488	ENOG410ZM23	S:Function unknown	PF00036.36;PF00569.21;PF13499.10;PF13405.10	EF-hand_1;ZZ;EF-hand_7;EF-hand_6	EF hand;Zinc finger, ZZ type;EF-hand domain pair;EF-hand domain	cytoplasmic
KAF4513466.1	G6O67_000734	UBC core domain-containing protein	hypothetical protein G6O67_000734 [Ophiocordyceps sinensis]	0.3908	-1.355	0.001303	down	yes	110.291	138.513	115.91	53.6478	42.559	46.3063	BP:regulation of peptide transport;BP:heterochromatin organization;BP:regulation of metabolic process;BP:meiotic DNA double-strand break formation;BP:regulation of transport;BP:negative regulation of response to stimulus;BP:regulation of response to stimulus;BP:regulation of dipeptide transport;BP:regulation of oligopeptide transport;BP:signal transduction;BP:regulation of macromolecule biosynthe…	GO:0090087;GO:0070828;GO:0019222;GO:0042138;GO:0051049;GO:0048585;GO:0048583;GO:0090089;GO:0090088;GO:0007165;GO:0010556;GO:1901362;GO:1901360;GO:0051716;GO:0006302;GO:0006301;GO:0009966;GO:0070647;GO:0040029;GO:0032446;GO:0061982;GO:0048519;GO:0071596;GO:0006281;GO:0060255;GO:0030163;GO:0016567;GO:0031507;GO:0010033;GO:0046483;GO:1901564;GO:0023057;GO:0019538;GO:0010243;GO:0019985;GO:2000134;GO:…	COG5078;COG5078	O:Posttranslational modification, protein turnover, chaperones;Z:Cytoskeleton	PF00179.30	UQ_con	Ubiquitin-conjugating enzyme	mitochondrial
KAF4513369.1	G6O67_000647	MOSC domain-containing protein	hypothetical protein G6O67_000647 [Ophiocordyceps sinensis]	2.22	1.151	0.0008346	up	yes	56.1425	49.6779	50.8726	103.888	127.323	116.614	MF:anion binding;MF:cation binding;MF:metal ion binding;MF:transition metal ion binding;MF:organic cyclic compound binding;MF:vitamin binding;MF:ion binding;MF:small molecule binding;MF:catalytic activity;MF:molybdenum ion binding;MF:molecular_function;MF:pyridoxal phosphate binding;MF:vitamin B6 binding;MF:heterocyclic compound binding;MF:binding	GO:0043168;GO:0043169;GO:0046872;GO:0046914;GO:0097159;GO:0019842;GO:0043167;GO:0036094;GO:0003824;GO:0030151;GO:0003674;GO:0030170;GO:0070279;GO:1901363;GO:0005488	COG3217	S:Function unknown	PF03473.21;PF03476.20	MOSC;MOSC_N	MOSC domain;MOSC N-terminal beta barrel domain	mitochondrial
KAF4504001.1	G6O67_008625	SP-RING-type domain-containing protein	hypothetical protein G6O67_008625 [Ophiocordyceps sinensis]	0.3713	-1.429	0.0002395	down	yes	131.702	120.433	114.968	38.4394	51.1962	46.6525	MF:cation binding;MF:transition metal ion binding;MF:ion binding;MF:molecular_function;MF:binding;MF:metal ion binding;MF:zinc ion binding	GO:0043169;GO:0046914;GO:0043167;GO:0003674;GO:0005488;GO:0046872;GO:0008270	ENOG410XQ2E	S:Function unknown	PF02891.24	zf-MIZ	MIZ/SP-RING zinc finger	cytoplasmic
KAF4507881.1	G6O67_004332	Cation-transporting P-type ATPase N-terminal domain-containing protein	hypothetical protein G6O67_004332 [Ophiocordyceps sinensis]	0.3785	-1.402	0.004552	down	yes	95.3302	134.656	133.35	48.3064	41.2095	48.0113	CC:membrane;CC:plasma membrane;CC:cellular_component;CC:cellular anatomical entityMF:ATPase activity;MF:purine ribonucleoside triphosphate binding;MF:molecular_function;MF:binding;MF:nucleic acid binding;MF:nucleotide binding;MF:heterocyclic compound binding;MF:nucleoside phosphate binding;MF:anion binding;MF:ATPase activity, coupled to transmembrane movement of substances;MF:ATP binding;MF:prima…	GO:0016020;GO:0005886;GO:0005575;GO:0110165GO:0016887;GO:0035639;GO:0003674;GO:0005488;GO:0003676;GO:0000166;GO:1901363;GO:1901265;GO:0043168;GO:0042626;GO:0005524;GO:0015399;GO:0017076;GO:0022804;GO:0016787;GO:0005215;GO:0140359;GO:0017111;GO:0036094;GO:0003824;GO:0016818;GO:0030554;GO:0097367;GO:0097159;GO:0016817;GO:0043167;GO:0016462;GO:0022857;GO:0032559;GO:0032555;GO:0032553	COG0474	S:Function unknown	PF00122.24;PF00689.25;PF13246.10;PF00690.30;PF00702.30	E1-E2_ATPase;Cation_ATPase_C;Cation_ATPase;Cation_ATPase_N;Hydrolase	E1-E2 ATPase;Cation transporting ATPase, C-terminus;Cation transport ATPase;Cation transporter/ATPase, N-terminus;haloacid dehalogenase-like hydrolase	cytoplasmic
KAF4508255.1	G6O67_004661	mRNA stability protein	hypothetical protein G6O67_004661 [Ophiocordyceps sinensis]	2.384	1.253	0.009409	up	yes	33.9623	69.4019	43.2314	98.1719	119.703	131.606	------	------	ENOG4112586	S:Function unknown	PF04667.21	Endosulfine	cAMP-regulated phosphoprotein/endosulfine conserved region	cytoplasmic
KAF4507873.1	G6O67_004324	SUR7 protein	hypothetical protein G6O67_004324 [Ophiocordyceps sinensis]	2.721	1.444	0.03646	up	yes	28.105	47.2497	56.5236	75.9567	128.984	153.904	BP:organic substance metabolic process;BP:primary metabolic process;BP:lipid metabolic process;BP:metabolic process;BP:biological_processCC:cellular_component;CC:membrane;CC:plasma membrane;CC:cellular anatomical entityMF:hydrolase activity;MF:phosphoric diester hydrolase activity;MF:hydrolase activity, acting on ester bonds;MF:phosphoric ester hydrolase activity;MF:catalytic activity;MF:molecula…	GO:0071704;GO:0044238;GO:0006629;GO:0008152;GO:0008150GO:0005575;GO:0016020;GO:0005886;GO:0110165GO:0016787;GO:0008081;GO:0016788;GO:0042578;GO:0003824;GO:0003674	ENOG4111M71	S:Function unknown	PF06687.16	SUR7	SUR7/PalI family	extracellular
KAF4508563.1	G6O67_004924	Lethal giant larvae (Lgl)-like C-terminal domain-containing protein	hypothetical protein G6O67_004924 [Ophiocordyceps sinensis]	0.459	-1.123	0.01871	down	yes	101.13	108.15	125.627	57.9809	71.4267	24.3024	CC:cellular_component;CC:cellular anatomical entity	GO:0005575;GO:0110165	ENOG410XS6Z;ENOG410XQV3	S:Function unknown;	PF08596.14;PF00400.36	Lgl_C;WD40	Lethal giant larva;WD domain, G-beta repeat	cytoplasmic
KAF4504519.1	G6O67_007964	Acyl-CoA dehydrogenase	hypothetical protein G6O67_007964 [Ophiocordyceps sinensis]	0.3445	-1.537	0.003688	down	yes	102.702	145.629	113.689	39.3961	45.1459	40.1821	MF:anion binding;MF:flavin adenine dinucleotide binding;MF:organic cyclic compound binding;MF:oxidoreductase activity, acting on the CH-CH group of donors;MF:nucleotide binding;MF:small molecule binding;MF:catalytic activity;MF:molecular_function;MF:binding;MF:ion binding;MF:heterocyclic compound binding;MF:nucleoside phosphate binding;MF:oxidoreductase activity	GO:0043168;GO:0050660;GO:0097159;GO:0016627;GO:0000166;GO:0036094;GO:0003824;GO:0003674;GO:0005488;GO:0043167;GO:1901363;GO:1901265;GO:0016491	ENOG410XNMY	S:Function unknown	PF00441.28;PF02771.20;PF02770.23;PF08028.15	Acyl-CoA_dh_1;Acyl-CoA_dh_N;Acyl-CoA_dh_M;Acyl-CoA_dh_2	Acyl-CoA dehydrogenase, C-terminal domain;Acyl-CoA dehydrogenase, N-terminal domain;Acyl-CoA dehydrogenase, middle domain;Acyl-CoA dehydrogenase, C-terminal domain	mitochondrial
KAF4508678.1	G6O67_005026	Lysophospholipase	hypothetical protein G6O67_005026 [Ophiocordyceps sinensis]	0.4068	-1.298	0.0005947	down	yes	122.479	101.233	119.91	45.1824	44.7357	49.8799	BP:organophosphate catabolic process;BP:carboxylic acid metabolic process;BP:organic acid biosynthetic process;BP:cellular catabolic process;BP:cellular biosynthetic process;BP:nitrogen compound metabolic process;BP:aspartate family amino acid biosynthetic process;BP:aspartate family amino acid metabolic process;BP:small molecule biosynthetic process;BP:organic substance biosynthetic process;BP:c…	GO:0046434;GO:0019752;GO:0016053;GO:0044248;GO:0044249;GO:0006807;GO:0009067;GO:0009066;GO:0044283;GO:1901576;GO:0044242;GO:0009395;GO:0019878;GO:1901575;GO:0006520;GO:0016042;GO:0071704;GO:1901605;GO:1901607;GO:0006644;GO:0006629;GO:0008652;GO:0009987;GO:0019637;GO:0009058;GO:0008150;GO:0008152;GO:0043436;GO:0044255;GO:0009056;GO:0044238;GO:1901564;GO:1901566;GO:0006082;GO:0046394;GO:0006553;GO:…	ENOG410XR72	S:Function unknown	PF01735.22	PLA2_B	Lysophospholipase catalytic domain	extracellular
KAF4513505.1	G6O67_000769	L-sorbosone dehydrogenase	hypothetical protein G6O67_000769 [Ophiocordyceps sinensis]	0.2851	-1.81	0.006076	down	yes	92.7867	149.13	132.231	32.5451	39.3773	34.7418	------	------	COG2133	G:Carbohydrate transport and metabolism	------	------	------	mitochondrial
KAF4509680.1	G6O67_003824	alkaline phosphatase	hypothetical protein G6O67_003824 [Ophiocordyceps sinensis]	0.4355	-1.199	0.0005027	down	yes	115.833	118.18	100.542	51.5047	43.3599	50.8503	MF:cation binding;MF:phosphatase activity;MF:alkaline phosphatase activity;MF:hydrolase activity;MF:hydrolase activity, acting on ester bonds;MF:ion binding;MF:phosphoric ester hydrolase activity;MF:catalytic activity;MF:molecular_function;MF:binding;MF:metal ion binding	GO:0043169;GO:0016791;GO:0004035;GO:0016787;GO:0016788;GO:0043167;GO:0042578;GO:0003824;GO:0003674;GO:0005488;GO:0046872	COG1785	O:Posttranslational modification, protein turnover, chaperones	PF00245.24;PF01663.26	Alk_phosphatase;Phosphodiest	Alkaline phosphatase;Type I phosphodiesterase / nucleotide pyrophosphatase	extracellular
KAF4508408.1	G6O67_004791	Protein-serine/threonine kinase	hypothetical protein G6O67_004791 [Ophiocordyceps sinensis]	0.4925	-1.022	0.002927	down	yes	115.19	96.9746	106.767	40.1832	62.1734	54.7072	BP:phosphorylation;BP:cellular process;BP:biological_process;BP:metabolic process;BP:cellular metabolic process;BP:phosphate-containing compound metabolic process;BP:phosphorus metabolic processCC:membrane-enclosed lumen;CC:mitochondrial matrix;CC:organelle lumen;CC:cellular_component;CC:intracellular organelle lumen;CC:cellular anatomical entityMF:purine ribonucleoside triphosphate binding;MF:mo…	GO:0016310;GO:0009987;GO:0008150;GO:0008152;GO:0044237;GO:0006796;GO:0006793GO:0031974;GO:0005759;GO:0043233;GO:0005575;GO:0070013;GO:0110165GO:0035639;GO:0003674;GO:0005488;GO:0043167;GO:1901363;GO:1901265;GO:0043168;GO:0000166;GO:0016740;GO:0004672;GO:0017076;GO:0005524;GO:0016301;GO:0140096;GO:0036094;GO:0003824;GO:0016772;GO:0030554;GO:0097367;GO:0097159;GO:0032559;GO:0032555;GO:0016773;GO:00…	COG0642;COG0642	K:Transcription;O:Posttranslational modification, protein turnover, chaperones	PF10436.13;PF02518.30	BCDHK_Adom3;HATPase_c	Mitochondrial branched-chain alpha-ketoacid dehydrogenase kinase;Histidine kinase-, DNA gyrase B-, and HSP90-like ATPase	cytoplasmic
KAF4506549.1	G6O67_006622	Transcription factor domain-containing protein	hypothetical protein G6O67_006622 [Ophiocordyceps sinensis]	0.1427	-2.809	0.005037	down	yes	162.788	98.211	155.488	15.1158	31.8847	12.4334	BP:RNA biosynthetic process;BP:nucleic acid metabolic process;BP:cellular biosynthetic process;BP:nitrogen compound metabolic process;BP:organic cyclic compound metabolic process;BP:organic substance biosynthetic process;BP:organic cyclic compound biosynthetic process;BP:organic substance metabolic process;BP:heterocycle biosynthetic process;BP:nucleobase-containing compound metabolic process;BP:…	GO:0032774;GO:0090304;GO:0044249;GO:0006807;GO:1901360;GO:1901576;GO:1901362;GO:0071704;GO:0018130;GO:0006139;GO:0009987;GO:0006725;GO:0009058;GO:0009059;GO:0008150;GO:0008152;GO:0034654;GO:0046483;GO:0016070;GO:0044238;GO:0044271;GO:0034641;GO:0044237;GO:0043170;GO:0006351;GO:0019438GO:0043229;GO:0043227;GO:0043226;GO:0005634;GO:0110165;GO:0043231;GO:0005575GO:1901363;GO:0043169;GO:0003674;GO:00…	ENOG410YD1H;ENOG4110ARC	K:Transcription;	------	------	------	nuclear
KAF4504425.1	G6O67_007876	Extracelular serine carboxypeptidase	hypothetical protein G6O67_007876 [Ophiocordyceps sinensis]	0.4055	-1.302	0.0002837	down	yes	105.795	113.731	105.625	43.571	52.2618	36.0007	BP:nitrogen compound metabolic process;BP:organic substance metabolic process;BP:proteolysis;BP:biological_process;BP:metabolic process;BP:primary metabolic process;BP:organonitrogen compound metabolic process;BP:protein metabolic process;BP:macromolecule metabolic processCC:membrane;CC:cellular anatomical entity;CC:cellular_componentMF:exopeptidase activity;MF:molecular_function;MF:peptidase act…	GO:0006807;GO:0071704;GO:0006508;GO:0008150;GO:0008152;GO:0044238;GO:1901564;GO:0019538;GO:0043170GO:0016020;GO:0110165;GO:0005575GO:0008238;GO:0003674;GO:0008233;GO:0008236;GO:0004180;GO:0016787;GO:0017171;GO:0140096;GO:0003824;GO:0070008	ENOG410XSGG	O:Posttranslational modification, protein turnover, chaperones	PF05577.16	Peptidase_S28	Serine carboxypeptidase S28	mitochondrial
KAF4505211.1	G6O67_007183	Uncharacterized protein	hypothetical protein G6O67_007183 [Ophiocordyceps sinensis]	0.4188	-1.256	0.0002148	down	yes	102.501	106.574	101.092	36.3327	51.4335	42.1439	------	------	ENOG410YZF4	S:Function unknown	------	------	------	cytoplasmic
KAF4505723.1	G6O67_007641	Letm1 RBD domain-containing protein	hypothetical protein G6O67_007641 [Ophiocordyceps sinensis]	0.3841	-1.38	0.01313	down	yes	78.9616	131.363	105.658	37.4117	44.1488	39.8015	CC:organelle membrane;CC:membrane;CC:organelle inner membrane;CC:mitochondrial membrane;CC:cellular_component;CC:mitochondrial inner membrane;CC:cellular anatomical entityMF:macromolecular complex binding;MF:binding;MF:ribonucleoprotein complex binding;MF:molecular_function;MF:ribosome binding	GO:0031090;GO:0016020;GO:0019866;GO:0031966;GO:0005575;GO:0005743;GO:0110165GO:0044877;GO:0005488;GO:0043021;GO:0003674;GO:0043022	ENOG410XRSP	S:Function unknown	PF07766.17	LETM1_RBD	LETM1-like, RBD	cytoplasmic
KAF4505490.1	G6O67_007434	Major facilitator superfamily (MFS) profile domain-containing protein	hypothetical protein G6O67_007434 [Ophiocordyceps sinensis]	0.3332	-1.586	1.59e-05	down	yes	110.777	103.528	112.292	38.3378	34.4082	36.0885	BP:organic substance transport;BP:transport;BP:phosphate ion transport;BP:carbohydrate transport;BP:biological_process;BP:inorganic anion transport;BP:establishment of localization;BP:localizationCC:membrane;CC:cellular_component;CC:cellular anatomical entityMF:molecular_function;MF:secondary active transmembrane transporter activity;MF:inorganic solute uptake transmembrane transporter activity;M…	GO:0071702;GO:0006810;GO:0006817;GO:0008643;GO:0008150;GO:0015698;GO:0051234;GO:0051179GO:0016020;GO:0005575;GO:0110165GO:0003674;GO:0015291;GO:0015318;GO:0005315;GO:0022857;GO:0022804;GO:0005215	ENOG410ZVN7	S:Function unknown	PF00083.28;PF07690.20	Sugar_tr;MFS_1	Sugar;Major Facilitator Superfamily	vacuolar
KAF4507982.1	G6O67_004420	Alpha/beta hydrolase fold-3 domain-containing protein	hypothetical protein G6O67_004420 [Ophiocordyceps sinensis]	0.3935	-1.346	0.002127	down	yes	86.6468	113.852	111.262	40.5624	44.7686	37.3434	CC:membrane;CC:cellular_component;CC:cellular anatomical entityMF:hydrolase activity;MF:catalytic activity;MF:molecular_function	GO:0016020;GO:0005575;GO:0110165GO:0016787;GO:0003824;GO:0003674	COG0657	I:Lipid transport and metabolism	PF07859.17;PF10340.13;PF20434.2	Abhydrolase_3;Say1_Mug180;BD-FAE	alpha/beta hydrolase fold;Steryl acetyl hydrolase;BD-FAE	Golgi apparatus
KAF4511176.1	G6O67_002996	Peptidase A1 domain-containing protein	hypothetical protein G6O67_002996 [Ophiocordyceps sinensis]	0.3242	-1.625	4.31e-05	down	yes	107.41	109.6	108.018	32.935	42.4367	30.0109	BP:primary metabolic process;BP:organonitrogen compound metabolic process;BP:protein metabolic process;BP:macromolecule metabolic process;BP:organic substance metabolic process;BP:nitrogen compound metabolic process;BP:biological_process;BP:metabolic process;BP:proteolysisCC:membrane;CC:cellular_component;CC:cellular anatomical entityMF:molecular_function;MF:endopeptidase activity;MF:aspartic-typ…	GO:0044238;GO:1901564;GO:0019538;GO:0043170;GO:0071704;GO:0006807;GO:0008150;GO:0008152;GO:0006508GO:0016020;GO:0005575;GO:0110165GO:0003674;GO:0004175;GO:0070001;GO:0004190;GO:0016787;GO:0140096;GO:0003824;GO:0008233	ENOG410XNV7	S:Function unknown	PF00026.27;PF14543.10	Asp;TAXi_N	Eukaryotic aspartyl protease;Xylanase inhibitor N-terminal	extracellular
KAF4505198.1	G6O67_007173	Uncharacterized protein	hypothetical protein G6O67_007173 [Ophiocordyceps sinensis]	2.218	1.149	0.004319	up	yes	56.3644	38.5157	35.4727	83.8167	101.377	103.961	------	------	------	------	------	------	------	nuclear
KAF4509288.1	G6O67_005557	Necrosis inducing protein	hypothetical protein G6O67_005557 [Ophiocordyceps sinensis]	3.302	1.723	0.0003797	up	yes	30.6367	27.672	37.0525	102.374	96.0837	116.407	------	------	ENOG4111GQ0	S:Function unknown	PF05630.15	NPP1	Necrosis inducing protein	extracellular
KAF4508384.1	G6O67_004769	RRM domain-containing protein	hypothetical protein G6O67_004769 [Ophiocordyceps sinensis]	0.3049	-1.714	0.0002213	down	yes	94.083	112.858	100.758	33.1823	29.2207	31.4134	MF:organic cyclic compound binding;MF:molecular_function;MF:binding;MF:nucleic acid binding;MF:heterocyclic compound binding;MF:RNA binding	GO:0097159;GO:0003674;GO:0005488;GO:0003676;GO:1901363;GO:0003723	ENOG4111NF9	S:Function unknown	PF00076.26	RRM_1	RNA recognition motif	nuclear
KAF4509125.1	G6O67_005426	AN1-type domain-containing protein	hypothetical protein G6O67_005426 [Ophiocordyceps sinensis]	0.4028	-1.312	0.000505	down	yes	103.312	87.414	90.9817	42.3743	33.5088	37.5902	BP:nucleic acid metabolic process;BP:nitrogen compound metabolic process;BP:organic cyclic compound metabolic process;BP:nucleobase-containing compound metabolic process;BP:cellular response to stimulus;BP:organic substance metabolic process;BP:DNA repair;BP:cellular process;BP:cellular aromatic compound metabolic process;BP:nucleotide-excision repair;BP:cellular response to DNA damage stimulus;B…	GO:0090304;GO:0006807;GO:1901360;GO:0006139;GO:0051716;GO:0071704;GO:0006281;GO:0009987;GO:0006725;GO:0006289;GO:0006974;GO:0006950;GO:0008150;GO:0008152;GO:0046483;GO:0044238;GO:0050896;GO:0034641;GO:0044237;GO:0043170;GO:0033554;GO:0006259GO:0043229;GO:0043227;GO:0043226;GO:0005634;GO:0110165;GO:0043231;GO:0005575GO:1901363;GO:0043169;GO:0003674;GO:0008270;GO:0003676;GO:0003677;GO:0046914;GO:00…	ENOG4111JCH	S:Function unknown	PF01428.20	zf-AN1	AN1-like Zinc finger	nuclear
KAF4513015.1	G6O67_000338	Protein YIP	hypothetical protein G6O67_000338 [Ophiocordyceps sinensis]	2.102	1.072	0.03214	up	yes	14.697	52.9941	59.6245	83.3487	96.3283	87.9916	BP:transport;BP:ER to Golgi vesicle-mediated transport;BP:vesicle-mediated transport;BP:intracellular transport;BP:Golgi vesicle transport;BP:biological_process;BP:establishment of localization in cell;BP:cellular process;BP:establishment of localization;BP:localization;BP:cellular localizationCC:cytoplasm;CC:bounding membrane of organelle;CC:membrane;CC:Golgi membrane;CC:cellular_component;CC:or…	GO:0006810;GO:0006888;GO:0016192;GO:0046907;GO:0048193;GO:0008150;GO:0051649;GO:0009987;GO:0051234;GO:0051179;GO:0051641GO:0005737;GO:0098588;GO:0016020;GO:0000139;GO:0005575;GO:0031090;GO:0110165	COG5080	U:Intracellular trafficking, secretion, and vesicular transport	PF04893.21	Yip1	Yip1 domain	cytoplasmic
KAF4511783.1	G6O67_000994	Methylated-DNA-[protein]-cysteine S-methyltransferase DNA binding domain-containing protein	hypothetical protein G6O67_000994 [Ophiocordyceps sinensis]	0.1462	-2.774	9.93e-05	down	yes	103.97	114.329	124.235	21.1089	15.0139	13.9567	BP:nucleic acid metabolic process;BP:cellular nitrogen compound metabolic process;BP:nitrogen compound metabolic process;BP:organic cyclic compound metabolic process;BP:nucleobase-containing compound metabolic process;BP:cellular response to stimulus;BP:organic substance metabolic process;BP:methylation;BP:DNA repair;BP:cellular process;BP:cellular aromatic compound metabolic process;BP:cellular …	GO:0090304;GO:0034641;GO:0006807;GO:1901360;GO:0006139;GO:0051716;GO:0071704;GO:0032259;GO:0006281;GO:0009987;GO:0006725;GO:0006974;GO:0006950;GO:0008150;GO:0008152;GO:0046483;GO:0044238;GO:0050896;GO:0044237;GO:0043170;GO:0033554;GO:0006259GO:0003674;GO:0008168;GO:0016740;GO:0016741;GO:0003824	COG3695	L:Replication, recombination and repair	PF01035.24	DNA_binding_1	6-O-methylguanine DNA methyltransferase, DNA binding domain	cytoplasmic
KAF4507770.1	G6O67_004233	HAD-like domain protein	hypothetical protein G6O67_004233 [Ophiocordyceps sinensis]	2.12	1.084	0.002045	up	yes	39.6531	36.4728	49.4159	90.1586	78.9159	97.0899	MF:hydrolase activity;MF:phosphatase activity;MF:hydrolase activity, acting on ester bonds;MF:phosphoric ester hydrolase activity;MF:catalytic activity;MF:molecular_function	GO:0016787;GO:0016791;GO:0016788;GO:0042578;GO:0003824;GO:0003674	COG0637	V:Defense mechanisms	PF13419.10;PF00702.30	HAD_2;Hydrolase	Haloacid dehalogenase-like hydrolase;haloacid dehalogenase-like hydrolase	cytoplasmic
KAF4506355.1	G6O67_006449	Uncharacterized protein	hypothetical protein G6O67_006449 [Ophiocordyceps sinensis]	0.242	-2.047	0.04984	down	yes	47.6111	132.178	133.524	26.835	21.4899	27.4976	------	------	------	------	------	------	------	cytoplasmic
KAF4511770.1	G6O67_000981	Glycosyltransferase family 31 protein	hypothetical protein G6O67_000981 [Ophiocordyceps sinensis]	0.4462	-1.164	0.0003608	down	yes	89.6065	87.17	91.7581	31.8006	45.9312	42.1005	CC:membrane;CC:cellular_component;CC:cellular anatomical entityMF:catalytic activity;MF:transferase activity;MF:molecular_function;MF:transferase activity, transferring glycosyl groups	GO:0016020;GO:0005575;GO:0110165GO:0003824;GO:0016740;GO:0003674;GO:0016757	ENOG410ZJJV	S:Function unknown	PF02434.20;PF04646.16	Fringe;DUF604	Fringe-like;Protein of unknown function, DUF604	Golgi apparatus
KAF4504311.1	G6O67_008478	ABC transporter, transmembrane domain, type 1	hypothetical protein G6O67_008478 [Ophiocordyceps sinensis]	0.1294	-2.95	3.37e-05	down	yes	103.574	118.386	117.494	13.7864	14.9279	15.2083	CC:membrane;CC:cellular anatomical entity;CC:cellular_componentMF:purine ribonucleoside triphosphate binding;MF:molecular_function;MF:binding;MF:ATPase activity;MF:ion binding;MF:heterocyclic compound binding;MF:nucleoside phosphate binding;MF:anion binding;MF:ATPase activity, coupled to transmembrane movement of substances;MF:nucleotide binding;MF:primary active transmembrane transporter activit…	GO:0016020;GO:0110165;GO:0005575GO:0035639;GO:0003674;GO:0005488;GO:0016887;GO:0043167;GO:1901363;GO:1901265;GO:0043168;GO:0042626;GO:0000166;GO:0015399;GO:0017076;GO:0022804;GO:0016787;GO:0005215;GO:0140359;GO:0017111;GO:0036094;GO:0003824;GO:0016818;GO:0030554;GO:0097367;GO:0097159;GO:0016817;GO:0016462;GO:0022857;GO:0032559;GO:0005524;GO:0032555;GO:0032553	COG1132	H:Coenzyme transport and metabolism	PF00005.31;PF00664.27;PF02463.23	ABC_tran;ABC_membrane;SMC_N	ABC transporter;ABC transporter transmembrane region;RecF/RecN/SMC N terminal domain	plasma membrane
KAF4512848.1	G6O67_000184	t-SNARE coiled-coil homology domain-containing protein	hypothetical protein G6O67_000184 [Ophiocordyceps sinensis]	2.929	1.55	0.001227	up	yes	37.7617	29.4519	28.8932	83.138	91.3349	107.023	BP:nitrogen compound transport;BP:macromolecule localization;BP:protein localization;BP:cellular macromolecule localization;BP:cellular process;BP:establishment of protein localization;BP:biological_process;BP:transport;BP:organic substance transport;BP:protein transport;BP:establishment of localization;BP:localization;BP:cellular localizationCC:cellular_component;CC:intracellular membrane-bounde…	GO:0071705;GO:0033036;GO:0008104;GO:0070727;GO:0009987;GO:0045184;GO:0008150;GO:0006810;GO:0071702;GO:0015031;GO:0051234;GO:0051179;GO:0051641GO:0005575;GO:0043231;GO:0005794;GO:0043226;GO:0043229;GO:0016020;GO:0043227;GO:0110165	ENOG4111W10	U:Intracellular trafficking, secretion, and vesicular transport	------	------	------	mitochondrial
KAF4509189.1	G6O67_005477	Uncharacterized protein	hypothetical protein G6O67_005477 [Ophiocordyceps sinensis]	0.1116	-3.164	9.68e-05	down	yes	100.44	120.93	118.098	12.8421	12.8392	12.219	------	------	------	------	------	------	------	extracellular
KAF4509927.1	G6O67_001861	Auxin Efflux Carrier superfamily protein	hypothetical protein G6O67_001861 [Ophiocordyceps sinensis]	3.676	1.878	0.00044	up	yes	20.2017	32.5306	27.4748	88.9675	108.592	97.3212	BP:transport;BP:cellular process;BP:localization;BP:biological_process;BP:establishment of localization;BP:transmembrane transportCC:membrane;CC:cellular_component;CC:cellular anatomical entity	GO:0006810;GO:0009987;GO:0051179;GO:0008150;GO:0051234;GO:0055085GO:0016020;GO:0005575;GO:0110165	COG0679	S:Function unknown	PF03547.22	Mem_trans	Membrane transport protein	plasma membrane
KAF4506630.1	G6O67_006695	Exo-1,4-beta-D-glucosaminidase	hypothetical protein G6O67_006695 [Ophiocordyceps sinensis]	0.4644	-1.107	0.007139	down	yes	72.5376	101.668	79.7543	35.7049	41.5226	40.7118	BP:primary metabolic process;BP:carbohydrate metabolic process;BP:organic substance metabolic process;BP:biological_process;BP:metabolic processMF:hydrolase activity;MF:catalytic activity;MF:exo-1,4-beta-D-glucosaminidase activity;MF:hydrolase activity, acting on glycosyl bonds;MF:hydrolase activity, hydrolyzing O-glycosyl compounds;MF:molecular_function	GO:0044238;GO:0005975;GO:0071704;GO:0008150;GO:0008152GO:0016787;GO:0003824;GO:0052761;GO:0016798;GO:0004553;GO:0003674	COG3250	S:Function unknown	PF18368.5;PF00703.25	Ig_GlcNase;Glyco_hydro_2	Exo-beta-D-glucosaminidase Ig-fold domain;Glycosyl hydrolases family 2	vacuolar
KAF4506804.1	G6O67_006849	Beta-glucosidase	hypothetical protein G6O67_006849 [Ophiocordyceps sinensis]	3.033	1.601	0.003207	up	yes	50.0867	21.8126	20.2962	96.1247	89.4359	94.0953	BP:primary metabolic process;BP:carbohydrate metabolic process;BP:organic substance metabolic process;BP:biological_process;BP:metabolic processMF:hydrolase activity;MF:catalytic activity;MF:hydrolase activity, acting on glycosyl bonds;MF:hydrolase activity, hydrolyzing O-glycosyl compounds;MF:molecular_function	GO:0044238;GO:0005975;GO:0071704;GO:0008150;GO:0008152GO:0016787;GO:0003824;GO:0016798;GO:0004553;GO:0003674	COG2723	G:Carbohydrate transport and metabolism	PF00232.22	Glyco_hydro_1	Glycosyl hydrolase family 1	cytoplasmic
KAF4504722.1	G6O67_008132	FAD dependent oxidoreductase domain-containing protein	hypothetical protein G6O67_008132 [Ophiocordyceps sinensis]	2.571	1.362	0.02729	up	yes	9.77849	40.5677	50.1832	86.9088	69.2435	102.33	MF:anion binding;MF:flavin adenine dinucleotide binding;MF:organic cyclic compound binding;MF:nucleotide binding;MF:small molecule binding;MF:catalytic activity;MF:molecular_function;MF:binding;MF:ion binding;MF:heterocyclic compound binding;MF:nucleoside phosphate binding;MF:oxidoreductase activity	GO:0043168;GO:0050660;GO:0097159;GO:0000166;GO:0036094;GO:0003824;GO:0003674;GO:0005488;GO:0043167;GO:1901363;GO:1901265;GO:0016491	COG0665	U:Intracellular trafficking, secretion, and vesicular transport	PF01266.28;PF13454.10	DAO;NAD_binding_9	FAD dependent oxidoreductase;FAD-NA	vacuolar
KAF4513593.1	G6O67_000845	Protein import receptor MAS20-related protein	hypothetical protein G6O67_000845 [Ophiocordyceps sinensis]	0.334	-1.582	0.00334	down	yes	103.611	72.8664	89.6424	23.2024	32.8558	32.8341	BP:protein localization;BP:cellular macromolecule localization;BP:intracellular protein transport;BP:nitrogen compound transport;BP:organic substance transport;BP:macromolecule localization;BP:transport;BP:cellular process;BP:protein targeting;BP:establishment of protein localization;BP:biological_process;BP:establishment of localization in cell;BP:establishment of localization;BP:localization;BP…	GO:0008104;GO:0070727;GO:0006886;GO:0071705;GO:0071702;GO:0033036;GO:0006810;GO:0009987;GO:0006605;GO:0045184;GO:0008150;GO:0051649;GO:0051234;GO:0051179;GO:0051641;GO:0046907;GO:0015031GO:0005742;GO:0032991;GO:0005575;GO:0098796;GO:0098799;GO:0098798	ENOG4111NAH	U:Intracellular trafficking, secretion, and vesicular transport	PF02064.19	MAS20	MAS20 protein import receptor	cytoplasmic
KAF4504412.1	G6O67_007863	NADH:flavin oxidoreductase/NADH oxidase N-terminal domain-containing protein	hypothetical protein G6O67_007863 [Ophiocordyceps sinensis]	0.4967	-1.01	0.01978	down	yes	61.314	86.4487	89.2423	47.8095	41.5842	28.3371	MF:binding;MF:small molecule binding;MF:NADP binding;MF:adenyl nucleotide binding;MF:carbohydrate derivative binding;MF:organic cyclic compound binding;MF:ribonucleotide binding;MF:nucleotide binding;MF:NADPH dehydrogenase activity;MF:catalytic activity;MF:molecular_function;MF:oxidoreductase activity, acting on NA;MF:FMN binding;MF:anion binding;MF:purine nucleotide binding;MF:ion binding;MF:het…	GO:0005488;GO:0036094;GO:0050661;GO:0030554;GO:0097367;GO:0097159;GO:0032553;GO:0000166;GO:0003959;GO:0003824;GO:0003674;GO:0016651;GO:0010181;GO:0043168;GO:0017076;GO:0043167;GO:1901363;GO:1901265;GO:0016491	COG1902	C:Energy production and conversion	PF00724.24	Oxidored_FMN	NAD	cytoplasmic
KAF4503762.1	-	-	hypothetical protein G6O67_008897 [Ophiocordyceps sinensis]	0.3352	-1.577	0.0003632	down	yes	92.5544	91.9133	79.9298	23.04	32.92	32.6582	BP:biosynthetic process;BP:metabolic process;BP:biological_processMF:molecular_function;MF:transferase activity;MF:catalytic activity;MF:transferase activity, transferring acyl groups;MF:transferase activity, transferring acyl groups other than amino-acyl groups	GO:0009058;GO:0008152;GO:0008150GO:0003674;GO:0016740;GO:0003824;GO:0016746;GO:0016747	COG2021	E:Amino acid transport and metabolism	PF00561.24	Abhydrolase_1	alpha/beta hydrolase fold	mitochondrial
KAF4513180.1	G6O67_000483	Peptide hydrolase	hypothetical protein G6O67_000483 [Ophiocordyceps sinensis]	0.3306	-1.597	3.95e-05	down	yes	81.4541	85.3937	90.1095	31.1903	27.617	26.1423	BP:nitrogen compound metabolic process;BP:organic substance metabolic process;BP:proteolysis;BP:biological_process;BP:metabolic process;BP:primary metabolic process;BP:organonitrogen compound metabolic process;BP:protein metabolic process;BP:macromolecule metabolic processCC:cellular anatomical entity;CC:cellular_component;CC:extracellular regionMF:aminopeptidase activity;MF:exopeptidase activity…	GO:0006807;GO:0071704;GO:0006508;GO:0008150;GO:0008152;GO:0044238;GO:1901564;GO:0019538;GO:0043170GO:0110165;GO:0005575;GO:0005576GO:0004177;GO:0008238;GO:0003674;GO:0005488;GO:0008233;GO:0008235;GO:0008237;GO:0043169;GO:0043167;GO:0046872;GO:0016787;GO:0140096;GO:0003824	COG2234	S:Function unknown	PF04389.21;PF01546.32	Peptidase_M28;Peptidase_M20	Peptidase family M28;Peptidase family M20/M25/M40	extracellular
KAF4506385.1	G6O67_006475	Fungal lipase-like domain-containing protein	hypothetical protein G6O67_006475 [Ophiocordyceps sinensis]	0.1682	-2.572	0.02212	down	yes	140.219	69.4893	79.9407	15.0391	19.6837	13.9986	BP:primary metabolic process;BP:biological_process;BP:lipid metabolic process;BP:metabolic process;BP:organic substance metabolic process	GO:0044238;GO:0008150;GO:0006629;GO:0008152;GO:0071704	COG5153;COG5153	I:Lipid transport and metabolism;U:Intracellular trafficking, secretion, and vesicular transport	PF01764.29	Lipase_3	Lipase	extracellular
KAF4507065.1	G6O67_005740	chitinase	hypothetical protein G6O67_005740 [Ophiocordyceps sinensis]	0.267	-1.905	0.02772	down	yes	52.4853	113.483	97.2609	17.5605	18.5774	34.1516	BP:amino sugar catabolic process;BP:nitrogen compound metabolic process;BP:aminoglycan metabolic process;BP:organic substance catabolic process;BP:organic substance metabolic process;BP:chitin catabolic process;BP:polysaccharide catabolic process;BP:biological_process;BP:metabolic process;BP:chitin metabolic process;BP:organonitrogen compound metabolic process;BP:catabolic process;BP:macromolecul…	GO:0046348;GO:0006807;GO:0006022;GO:1901575;GO:0071704;GO:0006032;GO:0000272;GO:0008150;GO:0008152;GO:0006030;GO:1901564;GO:0009056;GO:0009057;GO:0044238;GO:0005975;GO:1901565;GO:0005976;GO:1901136;GO:1901135;GO:0016052;GO:0043170;GO:0006040;GO:1901072;GO:1901071;GO:0006026GO:0110165;GO:0005575;GO:0005576GO:0016798;GO:0003674;GO:0008061;GO:0004568;GO:0016787;GO:0003824;GO:0097367;GO:0004553;GO:00…	COG3325	G:Carbohydrate transport and metabolism	PF00704.32	Glyco_hydro_18	Glycosyl hydrolases family 18	Golgi apparatus
KAF4507843.1	G6O67_004298	GH16 domain-containing protein	hypothetical protein G6O67_004298 [Ophiocordyceps sinensis]	0.1704	-2.553	0.003005	down	yes	68.7632	107.9	98.8952	15.6725	14.6329	16.6374	BP:carbohydrate metabolic process;BP:primary metabolic process;BP:organic substance metabolic process;BP:metabolic process;BP:biological_processMF:hydrolase activity;MF:catalytic activity;MF:hydrolase activity, acting on glycosyl bonds;MF:molecular_function;MF:hydrolase activity, hydrolyzing O-glycosyl compounds	GO:0005975;GO:0044238;GO:0071704;GO:0008152;GO:0008150GO:0016787;GO:0003824;GO:0016798;GO:0003674;GO:0004553	ENOG410YAXF	G:Carbohydrate transport and metabolism	------	------	------	vacuolar
KAF4509907.1	G6O67_001842	Acyl-CoA thioesterase II	hypothetical protein G6O67_001842 [Ophiocordyceps sinensis]	0.4201	-1.251	0.002662	down	yes	83.0457	66.7787	73.7567	25.4125	40.1052	28.4051	BP:acyl-CoA metabolic process;BP:cellular nitrogen compound metabolic process;BP:nitrogen compound metabolic process;BP:small molecule metabolic process;BP:purine-containing compound metabolic process;BP:ribonucleotide metabolic process;BP:organic cyclic compound metabolic process;BP:nucleobase-containing compound metabolic process;BP:ribonucleoside bisphosphate metabolic process;BP:organic subst…	GO:0006637;GO:0034641;GO:0006807;GO:0044281;GO:0072521;GO:0009259;GO:1901360;GO:0006139;GO:0033875;GO:0071704;GO:0034032;GO:0035383;GO:0019693;GO:0009987;GO:0006725;GO:0009150;GO:0008150;GO:0008152;GO:0055086;GO:0046483;GO:0044238;GO:1901564;GO:0043603;GO:1901135;GO:0044237;GO:0033865;GO:0006163;GO:0006796;GO:0006790;GO:0006793;GO:0019637;GO:0009117;GO:0006753GO:0016790;GO:0003674;GO:0016289;GO:0…	COG1946	I:Lipid transport and metabolism	PF20789.1;PF13622.10;PF02551.19	4HBT_3C;4HBT_3;Acyl_CoA_thio	Acyl-CoA thioesterase C-terminal domain;Acyl-CoA thioesterase N-terminal domain;Acyl-CoA thioesterase	peroxisomal
KAF4510480.1	G6O67_002361	Prefoldin subunit 1	hypothetical protein G6O67_002361 [Ophiocordyceps sinensis]	2.48	1.31	5.48e-05	up	yes	27.7011	34.5855	28.9301	77.8808	74.9168	73.463	BP:protein folding;BP:nitrogen compound metabolic process;BP:lipid metabolic process;BP:organic substance metabolic process;BP:sphingolipid metabolic process;BP:membrane lipid metabolic process;BP:cellular process;BP:biological_process;BP:metabolic process;BP:organonitrogen compound metabolic process;BP:cellular lipid metabolic process;BP:primary metabolic process;BP:cellular amide metabolic proc…	GO:0006457;GO:0006807;GO:0006629;GO:0071704;GO:0006665;GO:0006643;GO:0009987;GO:0008150;GO:0008152;GO:1901564;GO:0044255;GO:0044238;GO:0043603;GO:0044237;GO:0006672GO:0016272;GO:0016020;GO:0110165;GO:0032991;GO:0005575GO:0003674;GO:0005488;GO:0051082;GO:0016787;GO:0003824;GO:0016810;GO:0016811;GO:0005515	ENOG41124ZP	S:Function unknown	PF01920.24	Prefoldin_2	Prefoldin subunit	cytoplasmic
KAF4506386.1	G6O67_006476	FACT complex subunit POB3	hypothetical protein G6O67_006476 [Ophiocordyceps sinensis]	0.4401	-1.184	0.0007566	down	yes	81.7275	67.8656	70.5069	30.1949	34.5989	32.0655	BP:nucleic acid metabolic process;BP:organic cyclic compound metabolic process;BP:nucleobase-containing compound metabolic process;BP:cellular response to stimulus;BP:organic substance metabolic process;BP:DNA replication;BP:DNA repair;BP:cellular process;BP:cellular aromatic compound metabolic process;BP:cellular response to DNA damage stimulus;BP:response to stress;BP:biological_process;BP:meta…	GO:0090304;GO:1901360;GO:0006139;GO:0051716;GO:0071704;GO:0006260;GO:0006281;GO:0009987;GO:0006725;GO:0006974;GO:0006950;GO:0008150;GO:0008152;GO:0046483;GO:0044238;GO:0050896;GO:0034641;GO:0044237;GO:0043170;GO:0006807;GO:0033554;GO:0006259GO:0043229;GO:0043228;GO:0043227;GO:0043226;GO:0005634;GO:0005694;GO:0110165;GO:0043231;GO:0043232;GO:0005575GO:0003674;GO:0005488;GO:0003676;GO:0003677;GO:19…	COG5165	B:Chromatin structure and dynamics	PF21103.1;PF17292.6;PF03531.18;PF08512.16	PH1_SSRP1-like;POB3_N;SSrecog;Rttp106-like_middle	SSRP1 PH domain;POB3-like N-terminal PH domain;Structure-specific recognition protein;Histone chaperone Rttp106-like, middle domain	nuclear
KAF4507096.1	LSM1	U6 snRNA-associated Sm-like protein LSm1	hypothetical protein G6O67_005771 [Ophiocordyceps sinensis]	3.031	1.6	0.0004328	up	yes	24.5658	25.2147	28.6097	75.3272	73.5268	88.743	BP:regulation of biosynthetic process;BP:regulation of metabolic process;BP:negative regulation of cellular biosynthetic process;BP:regulation of cellular biosynthetic process;BP:negative regulation of cellular metabolic process;BP:regulation of cellular metabolic process;BP:nucleic acid metabolic process;BP:negative regulation of gene expression;BP:nitrogen compound metabolic process;BP:negative…	GO:0009889;GO:0019222;GO:0031327;GO:0031326;GO:0031324;GO:0031323;GO:0090304;GO:0010629;GO:0006807;GO:0009892;GO:1901360;GO:1901361;GO:0006139;GO:1901575;GO:0010605;GO:0009890;GO:0006396;GO:0050789;GO:0071704;GO:0065007;GO:0006401;GO:0006402;GO:0010468;GO:0044238;GO:0060255;GO:0009987;GO:0006725;GO:0046700;GO:0008150;GO:0008152;GO:0048519;GO:0034655;GO:0050794;GO:0009056;GO:0009057;GO:0044248;GO:…	ENOG411224Q	K:Transcription	PF01423.26	LSM	LSM domain	cytoplasmic
KAF4506895.1	G6O67_006931	PLC-like phosphodiesterase, TIM beta/alpha-barrel domain protein	hypothetical protein G6O67_006931 [Ophiocordyceps sinensis]	0.2882	-1.795	0.0004776	down	yes	70.2471	83.5338	87.6506	20.2205	25.7632	23.587	BP:lipid metabolic process;BP:primary metabolic process;BP:biological_process;BP:metabolic process;BP:organic substance metabolic processCC:cytoplasm;CC:cellular_component;CC:cellular anatomical entityMF:catalytic activity;MF:hydrolase activity;MF:phosphoric diester hydrolase activity;MF:enzyme binding;MF:protein kinase binding;MF:kinase binding;MF:molecular_function;MF:binding;MF:protein binding…	GO:0006629;GO:0044238;GO:0008150;GO:0008152;GO:0071704GO:0005737;GO:0005575;GO:0110165GO:0003824;GO:0016787;GO:0008081;GO:0019899;GO:0019901;GO:0019900;GO:0003674;GO:0005488;GO:0005515;GO:0042578;GO:0016788	ENOG410ZQG3	S:Function unknown	------	------	------	extracellular
KAF4505797.1	G6O67_007710	Secreted protein	hypothetical protein G6O67_007710 [Ophiocordyceps sinensis]	2.517	1.332	0.003629	up	yes	28.5822	23.5203	34.1059	60.0121	81.7793	75.1746	------	------	------	------	PF14273.10	DUF4360	Domain of unknown function	mitochondrial
KAF4512458.1	G6O67_001595	Peroxisomal membrane protein 4	hypothetical protein G6O67_001595 [Ophiocordyceps sinensis]	0.347	-1.527	0.002693	down	yes	82.6356	75.8868	62.4565	18.3867	25.4113	32.89	------	------	ENOG410ZE52	S:Function unknown	PF02466.23	Tim17	Tim17/Tim22/Tim23/Pmp24 family	cytoplasmic
KAF4504606.1	G6O67_008039	Cytosolic Fe-S cluster assembling factor NBP35	hypothetical protein G6O67_008039 [Ophiocordyceps sinensis]	0.3466	-1.529	0.001762	down	yes	84.4839	67.4679	68.7268	18.6141	29.6282	28.2549	BP:cellular component assembly;BP:cellular component organization;BP:cellular component organization or biogenesis;BP:cellular process;BP:iron-sulfur cluster assembly;BP:metallo-sulfur cluster assembly;BP:biological_process;BP:metabolic process;BP:sulfur compound metabolic process;BP:cellular metabolic processMF:purine ribonucleoside triphosphate binding;MF:molecular_function;MF:binding;MF:ion bi…	GO:0022607;GO:0016043;GO:0071840;GO:0009987;GO:0016226;GO:0031163;GO:0008150;GO:0008152;GO:0006790;GO:0044237GO:0035639;GO:0003674;GO:0005488;GO:0043167;GO:1901363;GO:1901265;GO:0043168;GO:0051540;GO:0000166;GO:0017076;GO:0005524;GO:0036094;GO:0016530;GO:0030554;GO:0097367;GO:0097159;GO:0051536;GO:0032559;GO:0032555;GO:0140104;GO:0032553	COG0489	D:Cell cycle control, cell division, chromosome partitioning	PF10609.13;PF01656.27;PF13614.10	ParA;CbiA;AAA_31	NUBPL iron-transfer P-loop NTPase;CobQ/CobB/MinD/ParA nucleotide binding domain;AAA domain	cytoplasmic
KAF4508026.1	G6O67_004464	CAIB/BAIF family enzyme	hypothetical protein G6O67_004464 [Ophiocordyceps sinensis]	2.338	1.225	0.000428	up	yes	30.1623	33.3859	25.1202	71.0179	63.6016	72.6967	MF:catalytic activity;MF:transferase activity;MF:molecular_function	GO:0003824;GO:0016740;GO:0003674	COG1804	C:Energy production and conversion	PF02515.21	CoA_transf_3	CoA-transferase family III	peroxisomal
KAF4510484.1	G6O67_002365	Mni1p	hypothetical protein G6O67_002365 [Ophiocordyceps sinensis]	2.251	1.171	0.01515	up	yes	15.1233	35.9495	36.9739	67.6272	55.8124	74.7318	BP:biological_process;BP:metabolic process;BP:methylationMF:S-adenosylmethionine-dependent methyltransferase activity;MF:catalytic activity;MF:transferase activity;MF:transferase activity, transferring one-carbon groups;MF:molecular_function;MF:methyltransferase activity	GO:0008150;GO:0008152;GO:0032259GO:0008757;GO:0003824;GO:0016740;GO:0016741;GO:0003674;GO:0008168	ENOG4111NE8	S:Function unknown	------	------	------	cytoplasmic
KAF4504445.1	G6O67_007895	Covalently-linked cell wall protein	hypothetical protein G6O67_007895 [Ophiocordyceps sinensis]	0.3994	-1.324	1.99e-05	down	yes	65.1252	69.214	69.4515	27.4473	25.1967	28.752	CC:membrane;CC:cellular_component;CC:cellular anatomical entityMF:structural constituent of cell wall;MF:structural molecule activity;MF:molecular_function	GO:0016020;GO:0005575;GO:0110165GO:0005199;GO:0005198;GO:0003674	ENOG4111W61	S:Function unknown	------	------	------	plasma membrane
KAF4511873.1	G6O67_001077	Protein kinase domain-containing protein	hypothetical protein G6O67_001077 [Ophiocordyceps sinensis]	0.4976	-1.007	0.006514	down	yes	74.2174	59.8004	55.3706	28.8734	35.787	29.5746	MF:purine ribonucleoside triphosphate binding;MF:molecular_function;MF:binding;MF:ion binding;MF:heterocyclic compound binding;MF:nucleoside phosphate binding;MF:anion binding;MF:nucleotide binding;MF:transferase activity;MF:protein kinase activity;MF:purine nucleotide binding;MF:ATP binding;MF:kinase activity;MF:catalytic activity, acting on a protein;MF:small molecule binding;MF:catalytic activ…	GO:0035639;GO:0003674;GO:0005488;GO:0043167;GO:1901363;GO:1901265;GO:0043168;GO:0000166;GO:0016740;GO:0004672;GO:0017076;GO:0005524;GO:0016301;GO:0140096;GO:0036094;GO:0003824;GO:0030554;GO:0097367;GO:0097159;GO:0016773;GO:0032559;GO:0016772;GO:0032555;GO:0032553	ENOG410YFV5	S:Function unknown	PF14479.10	HeLo	Prion-inhibition and propagation	extracellular
KAF4512121.1	G6O67_001301	Ubiquitin carboxyl-terminal hydrolase	hypothetical protein G6O67_001301 [Ophiocordyceps sinensis]	0.3741	-1.419	0.0002134	down	yes	69.5575	73.6777	62.4492	25.9493	24.3629	26.6307	BP:nitrogen compound metabolic process;BP:modification-dependent macromolecule catabolic process;BP:organic substance catabolic process;BP:macromolecule catabolic process;BP:organic substance metabolic process;BP:proteolysis;BP:primary metabolic process;BP:modification-dependent protein catabolic process;BP:biological_process;BP:metabolic process;BP:catabolic process;BP:proteolysis involved in ce…	GO:0006807;GO:0043632;GO:1901575;GO:0009057;GO:0071704;GO:0006508;GO:0044238;GO:0019941;GO:0008150;GO:0008152;GO:0009056;GO:0051603;GO:1901564;GO:0019538;GO:0043170;GO:0006511GO:0101005;GO:0003674;GO:0008233;GO:0008234;GO:0019783;GO:0016787;GO:0140096;GO:0003824;GO:0004843	ENOG410XP0P	H:Coenzyme transport and metabolism	PF01088.25	Peptidase_C12	Ubiquitin carboxyl-terminal hydrolase, family 1	cytoplasmic
KAF4505075.1	G6O67_007060	Telomere length regulation protein conserved domain-containing protein	hypothetical protein G6O67_007060 [Ophiocordyceps sinensis]	2.154	1.107	0.007382	up	yes	28.5915	28.6555	31.0303	71.203	50.0181	68.942	------	------	ENOG410XR2X	S:Function unknown	PF10193.13	Telomere_reg-2	Telomere length regulation protein	cytoplasmic
KAF4508438.1	G6O67_004815	Uncharacterized protein	hypothetical protein G6O67_004815 [Ophiocordyceps sinensis]	2.688	1.427	0.01221	up	yes	14.4265	32.0568	28.1842	50.7903	75.0194	74.8969	------	------	ENOG410Y07U	S:Function unknown	------	------	------	cytoplasmic
KAF4511368.1	G6O67_003174	AB hydrolase-1 domain-containing protein	hypothetical protein G6O67_003174 [Ophiocordyceps sinensis]	0.3184	-1.651	0.001784	down	yes	81.0415	64.3316	61.3628	19.7846	25.2624	20.769	CC:intracellular membrane-bounded organelle;CC:nucleus;CC:membrane;CC:cellular_component;CC:intracellular organelle;CC:membrane-bounded organelle;CC:organelle;CC:cellular anatomical entityMF:hydrolase activity;MF:transition metal ion binding;MF:cation binding;MF:transcription factor activity, sequence-specific DNA binding;MF:ion binding;MF:catalytic activity;MF:molecular_function;MF:zinc ion bind…	GO:0043231;GO:0005634;GO:0016020;GO:0005575;GO:0043229;GO:0043227;GO:0043226;GO:0110165GO:0016787;GO:0046914;GO:0043169;GO:0003700;GO:0043167;GO:0003824;GO:0003674;GO:0008270;GO:0000981;GO:0140110;GO:0046872;GO:0005488	ENOG410XPNP	S:Function unknown	PF00561.24;PF08386.14	Abhydrolase_1;Abhydrolase_4	alpha/beta hydrolase fold;TAP-like protein	plasma membrane
KAF4507669.1	G6O67_004144	Long-chain fatty acid transporter	hypothetical protein G6O67_004144 [Ophiocordyceps sinensis]	0.3116	-1.682	0.0008513	down	yes	63.5386	78.6852	65.01	20.1457	25.8123	18.6167	MF:catalytic activity;MF:molecular_function;MF:ligase activity	GO:0003824;GO:0003674;GO:0016874	ENOG410XQ8T	I:Lipid transport and metabolism	PF00501.32;PF13193.10	AMP-binding;AMP-binding_C	AMP-binding enzyme;AMP-binding enzyme C-terminal domain	mitochondrial
KAF4511301.1	G6O67_003110	Cell wall protein PhiA	hypothetical protein G6O67_003110 [Ophiocordyceps sinensis]	0.07975	-3.648	0.000114	down	yes	90.9767	73.6442	83.9217	5.53678	7.68749	6.5978	------	------	------	------	------	------	------	extracellular
KAF4507083.1	G6O67_005758	FeS cluster biogenesis domain-containing protein	hypothetical protein G6O67_005758 [Ophiocordyceps sinensis]	0.4705	-1.088	0.00407	down	yes	49.7882	60.108	67.6252	26.0904	27.5173	29.9192	BP:cellular component assembly;BP:nucleic acid metabolic process;BP:cellular nitrogen compound metabolic process;BP:nitrogen compound metabolic process;BP:organic cyclic compound metabolic process;BP:nucleobase-containing compound metabolic process;BP:cellular response to stimulus;BP:cellular component organization;BP:organic substance metabolic process;BP:cellular component organization or bioge…	GO:0022607;GO:0090304;GO:0034641;GO:0006807;GO:1901360;GO:0006139;GO:0051716;GO:0016043;GO:0071704;GO:0071840;GO:0032259;GO:0006281;GO:0009987;GO:0006725;GO:0016226;GO:0006974;GO:0006950;GO:0008150;GO:0008152;GO:0046483;GO:0044238;GO:0031163;GO:0044237;GO:0043170;GO:0006790;GO:0033554;GO:0006259;GO:0050896GO:0003674;GO:0005488;GO:0008168;GO:0051540;GO:0016740;GO:0016741;GO:0008172;GO:0003824;GO:0…	COG0316	S:Function unknown	PF01521.24	Fe-S_biosyn	Iron-sulphur cluster biosynthesis	mitochondrial
KAF4511130.1	G6O67_002953	Proteasome assembly chaperone 3	hypothetical protein G6O67_002953 [Ophiocordyceps sinensis]	2.082	1.058	0.005487	up	yes	32.3124	26.2849	24.6036	64.6797	48.0888	60.4473	BP:cellular component assembly;BP:macromolecular complex subunit organization;BP:cellular process;BP:cellular component organization;BP:macromolecular complex assembly;BP:biological_process;BP:proteasome assembly;BP:cellular component organization or biogenesis	GO:0022607;GO:0043933;GO:0009987;GO:0016043;GO:0065003;GO:0008150;GO:0043248;GO:0071840	ENOG4111WH0	S:Function unknown	------	------	------	cytoplasmic
KAF4509937.1	G6O67_001871	PARP-type domain-containing protein	hypothetical protein G6O67_001871 [Ophiocordyceps sinensis]	0.2788	-1.843	0.001615	down	yes	53.8435	73.7804	60.6557	19.533	17.3995	15.5511	BP:macromolecular complex subunit organization;BP:phosphorylation;BP:nucleic acid metabolic process;BP:cellular nitrogen compound metabolic process;BP:nitrogen compound metabolic process;BP:organic cyclic compound metabolic process;BP:protein-DNA complex subunit organization;BP:nucleobase-containing compound metabolic process;BP:cellular response to stimulus;BP:chromatin organization;BP:cellular …	GO:0043933;GO:0016310;GO:0090304;GO:0034641;GO:0006807;GO:1901360;GO:0071824;GO:0006139;GO:0051716;GO:0006325;GO:0016043;GO:0071704;GO:0071840;GO:0006281;GO:0009987;GO:0006725;GO:0006974;GO:0006950;GO:0008150;GO:0008152;GO:0046483;GO:0044238;GO:0050896;GO:0044237;GO:0043170;GO:0006796;GO:0033554;GO:0006793;GO:0006259GO:0043227;GO:0043226;GO:0005634;GO:0110165;GO:0043231;GO:0043229;GO:0005575GO:19…	ENOG4111UVR;COG5032	S:Function unknown;	PF00645.22	zf-PARP	Pol	nuclear
KAF4508578.1	G6O67_004937	RNA polymerase I, subunit RPA34.5	hypothetical protein G6O67_004937 [Ophiocordyceps sinensis]	0.289	-1.791	0.005658	down	yes	76.5434	54.3174	53.0871	12.5565	21.0575	19.5513	BP:RNA biosynthetic process;BP:nucleic acid metabolic process;BP:cellular biosynthetic process;BP:cellular nitrogen compound metabolic process;BP:nitrogen compound metabolic process;BP:organic cyclic compound biosynthetic process;BP:organic cyclic compound metabolic process;BP:organic substance biosynthetic process;BP:organic substance metabolic process;BP:transcription from RNA polymerase I prom…	GO:0032774;GO:0090304;GO:0044249;GO:0034641;GO:0006807;GO:1901362;GO:1901360;GO:1901576;GO:0071704;GO:0006360;GO:0018130;GO:0006139;GO:0009987;GO:0006725;GO:0009058;GO:0009059;GO:0008150;GO:0008152;GO:0034654;GO:0046483;GO:0016070;GO:0044238;GO:0044271;GO:0044237;GO:0043170;GO:0006351;GO:0019438GO:1990234;GO:0030880;GO:0061695;GO:1902494;GO:0032991;GO:0000428;GO:0005575	ENOG410Z0IG	S:Function unknown	PF08208.15	RNA_polI_A34	DNA-directed RNA polymerase I subunit RPA34.5	nuclear
KAF4505305.1	G6O67_007269	MDR efflux pump ABC3	hypothetical protein G6O67_007269 [Ophiocordyceps sinensis]	0.321	-1.639	8.27e-05	down	yes	56.5108	60.6042	62.0317	20.5176	21.4838	15.4961	CC:membrane;CC:cellular anatomical entity;CC:cellular_componentMF:purine ribonucleoside triphosphate binding;MF:molecular_function;MF:binding;MF:ATPase activity;MF:ion binding;MF:heterocyclic compound binding;MF:nucleoside phosphate binding;MF:anion binding;MF:ATPase activity, coupled to transmembrane movement of substances;MF:nucleotide binding;MF:primary active transmembrane transporter activit…	GO:0016020;GO:0110165;GO:0005575GO:0035639;GO:0003674;GO:0005488;GO:0016887;GO:0043167;GO:1901363;GO:1901265;GO:0043168;GO:0042626;GO:0000166;GO:0015399;GO:0017076;GO:0022804;GO:0016787;GO:0005215;GO:0140359;GO:0017111;GO:0036094;GO:0003824;GO:0016818;GO:0030554;GO:0097367;GO:0097159;GO:0016817;GO:0016462;GO:0022857;GO:0032559;GO:0005524;GO:0032555;GO:0032553	COG1132	S:Function unknown	PF00664.27;PF00005.31;PF02463.23;PF09818.13;PF03193.20;PF13175.10;PF13555.10	ABC_membrane;ABC_tran;SMC_N;ABC_ATPase;RsgA_GTPase;AAA_15;AAA_29	ABC transporter transmembrane region;ABC transporter;RecF/RecN/SMC N terminal domain;P-loop domain;RsgA GTPase;AAA ATPase domain;P-loop containing region of AAA domain	mitochondrial
KAF4504120.1	G6O67_008732	ATP-dependent RNA helicase dbp3	hypothetical protein G6O67_008732 [Ophiocordyceps sinensis]	0.4199	-1.252	2.5e-05	down	yes	55.8938	54.3994	52.41	20.8821	24.325	23.1117	MF:purine ribonucleoside triphosphate binding;MF:molecular_function;MF:binding;MF:nucleic acid binding;MF:ion binding;MF:heterocyclic compound binding;MF:nucleoside phosphate binding;MF:anion binding;MF:nucleotide binding;MF:purine nucleotide binding;MF:ATP binding;MF:hydrolase activity;MF:helicase activity;MF:small molecule binding;MF:catalytic activity;MF:adenyl nucleotide binding;MF:carbohydra…	GO:0035639;GO:0003674;GO:0005488;GO:0003676;GO:0043167;GO:1901363;GO:1901265;GO:0043168;GO:0000166;GO:0017076;GO:0005524;GO:0016787;GO:0004386;GO:0036094;GO:0003824;GO:0030554;GO:0097367;GO:0097159;GO:0032559;GO:0032555;GO:0032553	COG0513	S:Function unknown	PF00270.33;PF00271.35	DEAD;Helicase_C	DEAD/DEAH box helicase;Helicase conserved C-terminal domain	nuclear
KAF4505717.1	G6O67_007635	Mannosylphosphorylation protein (Mnn4)	hypothetical protein G6O67_007635 [Ophiocordyceps sinensis]	0.1503	-2.734	0.0004728	down	yes	55.9115	68.8621	73.7858	8.88524	11.3209	9.6326	BP:primary metabolic process;BP:organonitrogen compound metabolic process;BP:protein metabolic process;BP:carbohydrate derivative metabolic process;BP:macromolecule metabolic process;BP:organic substance metabolic process;BP:nitrogen compound metabolic process;BP:biological_process;BP:metabolic process;BP:glycoprotein metabolic process	GO:0044238;GO:1901564;GO:0019538;GO:1901135;GO:0043170;GO:0071704;GO:0006807;GO:0008150;GO:0008152;GO:0009100	ENOG4111VRF	S:Function unknown	PF20994.1	CENPU	CENPU protein	nuclear
KAF4509355.1	G6O67_003533	Fe2OG dioxygenase domain-containing protein	hypothetical protein G6O67_003533 [Ophiocordyceps sinensis]	0.4922	-1.023	0.02269	down	yes	38.8087	58.5602	55.3491	19.2004	32.0301	23.9327	BP:organic substance biosynthetic process;BP:organic substance metabolic process;BP:biosynthetic process;BP:biological_process;BP:small molecule metabolic process;BP:metabolic process;BP:small molecule biosynthetic process;BP:organic cyclic compound biosynthetic process;BP:organic cyclic compound metabolic processMF:oxidoreductase activity;MF:cation binding;MF:catalytic activity;MF:ion binding;MF…	GO:1901576;GO:0071704;GO:0009058;GO:0008150;GO:0044281;GO:0008152;GO:0044283;GO:1901362;GO:1901360GO:0016491;GO:0043169;GO:0003824;GO:0043167;GO:0003674;GO:0046872;GO:0005488	COG3491	S:Function unknown	PF03171.24;PF14226.10	2OG-FeII_Oxy;DIOX_N	2OG-F;non-haem dioxygenase in morphine synthesis N-terminal	peroxisomal
KAF4509474.1	G6O67_003647	FAD-binding PCMH-type domain-containing protein	hypothetical protein G6O67_003647 [Ophiocordyceps sinensis]	0.3001	-1.736	0.002911	down	yes	45.2751	65.1749	60.9086	14.7952	18.4465	18.1858	MF:anion binding;MF:flavin adenine dinucleotide binding;MF:organic cyclic compound binding;MF:nucleotide binding;MF:small molecule binding;MF:catalytic activity;MF:oxidoreductase activity;MF:molecular_function;MF:FAD binding;MF:ion binding;MF:heterocyclic compound binding;MF:nucleoside phosphate binding;MF:binding	GO:0043168;GO:0050660;GO:0097159;GO:0000166;GO:0036094;GO:0003824;GO:0016491;GO:0003674;GO:0071949;GO:0043167;GO:1901363;GO:1901265;GO:0005488	COG0657;COG0277	S:Function unknown;C:Energy production and conversion	PF01565.27;PF08031.16	FAD_binding_4;BBE	FAD binding domain;Berberine and berberine like	mitochondrial
KAF4503999.1	G6O67_008623	Chitin synthase	hypothetical protein G6O67_008623 [Ophiocordyceps sinensis]	0.4598	-1.121	0.005229	down	yes	55.9711	49.0731	44.9313	16.5888	29.3111	23.0612	BP:asexual reproduction;BP:amino sugar biosynthetic process;BP:sporulation;BP:cellular biosynthetic process;BP:nitrogen compound metabolic process;BP:external encapsulating structure organization;BP:cellular component organization or biogenesis;BP:organic substance biosynthetic process;BP:reproduction;BP:cell wall organization;BP:cellular component organization;BP:cell wall organization or biogen…	GO:0019954;GO:0046349;GO:0043934;GO:0044249;GO:0006807;GO:0045229;GO:0071840;GO:1901576;GO:0000003;GO:0071555;GO:0016043;GO:0071554;GO:0071704;GO:0006031;GO:0006030;GO:0032502;GO:0048315;GO:0009987;GO:0009058;GO:0009059;GO:0008150;GO:0008152;GO:0006023;GO:1901564;GO:1901566;GO:1901137;GO:1901135;GO:0030436;GO:0044237;GO:0043170;GO:0006040;GO:0006022;GO:1901073;GO:1901071GO:0005886;GO:0016020;GO:0…	COG1215	O:Posttranslational modification, protein turnover, chaperones	PF01644.21;PF08407.15;PF03142.19;PF13632.10	Chitin_synth_1;Chitin_synth_1N;Chitin_synth_2;Glyco_trans_2_3	Chitin synthase;Chitin synthase N-terminal;Chitin synthase;Glycosyl transferase family group 2	cytoplasmic
KAF4511523.1	G6O67_003310	Pseudouridine synthase I TruA alpha/beta domain-containing protein	hypothetical protein G6O67_003310 [Ophiocordyceps sinensis]	0.3474	-1.525	0.008123	down	yes	58.2731	50.9097	52.0718	13.1612	32.2067	10.6532	BP:tRNA pseudouridine synthesis;BP:RNA modification;BP:nucleic acid metabolic process;BP:cellular nitrogen compound metabolic process;BP:nitrogen compound metabolic process;BP:ncRNA metabolic process;BP:ncRNA processing;BP:pseudouridine synthesis;BP:organic cyclic compound metabolic process;BP:nucleobase-containing compound metabolic process;BP:organic substance metabolic process;BP:tRNA modifica…	GO:0031119;GO:0009451;GO:0090304;GO:0034641;GO:0006807;GO:0034660;GO:0034470;GO:0001522;GO:1901360;GO:0006139;GO:0071704;GO:0006400;GO:0008033;GO:0009987;GO:0006725;GO:0043412;GO:0008150;GO:0008152;GO:0046483;GO:0016070;GO:0044238;GO:0044237;GO:0043170;GO:0006399;GO:0006396GO:0043231;GO:0043227;GO:0016020;GO:0043226;GO:0110165;GO:0043229;GO:0005575GO:0003674;GO:0005488;GO:0003676;GO:1901363;GO:00…	COG0101	O:Posttranslational modification, protein turnover, chaperones	PF01416.24	PseudoU_synth_1	tRNA pseudouridine synthase	cytoplasmic
KAF4506224.1	G6O67_006327	Uncharacterized protein	hypothetical protein G6O67_006327 [Ophiocordyceps sinensis]	0.3888	-1.363	0.04038	down	yes	44.2419	70.3458	39.0976	13.3926	27.2415	19.1249	------	------	------	------	------	------	------	extracellular
KAF4508104.1	MED18	Mediator of RNA polymerase II transcription subunit 18	hypothetical protein G6O67_004528 [Ophiocordyceps sinensis]	0.4588	-1.124	0.02499	down	yes	61.7971	40.2591	42.2899	17.0902	27.1009	22.0317	BP:regulation of primary metabolic process;BP:regulation of metabolic process;BP:regulation of cellular biosynthetic process;BP:regulation of cellular metabolic process;BP:regulation of biological process;BP:regulation of nucleobase-containing compound metabolic process;BP:regulation of transcription from RNA polymerase II promoter;BP:biological regulation;BP:regulation of gene expression;BP:regu…	GO:0080090;GO:0019222;GO:0031326;GO:0031323;GO:0050789;GO:0019219;GO:0006357;GO:0065007;GO:0010468;GO:0060255;GO:0009889;GO:0050794;GO:0008150;GO:0051171;GO:2001141;GO:0051252;GO:0006355;GO:0010556GO:0016592;GO:0032991;GO:0005575GO:0003674;GO:0003712;GO:0140110	ENOG410Y8ZP	S:Function unknown	PF09637.14	Med18	Med18 protein	cytoplasmic
KAF4508840.1	G6O67_005172	Cytochrome P450 phenylacetate 2-hydroxylase	hypothetical protein G6O67_005172 [Ophiocordyceps sinensis]	0.4272	-1.227	0.0002185	down	yes	45.2133	47.4085	51.7395	20.7043	18.7527	22.2124	MF:cation binding;MF:monooxygenase activity;MF:heme binding;MF:transition metal ion binding;MF:tetrapyrrole binding;MF:organic cyclic compound binding;MF:oxidoreductase activity, acting on paired donors, with incorporation or reduction of molecular oxygen;MF:ion binding;MF:catalytic activity;MF:molecular_function;MF:binding;MF:iron ion binding;MF:metal ion binding;MF:heterocyclic compound binding…	GO:0043169;GO:0004497;GO:0020037;GO:0046914;GO:0046906;GO:0097159;GO:0016705;GO:0043167;GO:0003824;GO:0003674;GO:0005488;GO:0005506;GO:0046872;GO:1901363;GO:0016491	COG2124	S:Function unknown	PF00067.26	p450	Cytochrome P450	extracellular
KAF4507349.1	G6O67_005994	Uncharacterized protein	hypothetical protein G6O67_005994 [Ophiocordyceps sinensis]	2.01	1.007	0.006295	up	yes	26.5177	15.3352	26.355	50.3021	42.8288	43.9419	------	------	ENOG41127BV	S:Function unknown	------	------	------	cytoplasmic
KAF4507300.1	G6O67_005956	Polyamine transporter TPO5	hypothetical protein G6O67_005956 [Ophiocordyceps sinensis]	0.3732	-1.422	0.00719	down	yes	48.8156	37.9385	57.9893	15.216	20.2116	18.5877	CC:membrane;CC:cellular_component;CC:cellular anatomical entityMF:transporter activity;MF:transmembrane transporter activity;MF:molecular_function	GO:0016020;GO:0005575;GO:0110165GO:0005215;GO:0022857;GO:0003674	COG0531	S:Function unknown	PF13520.10;PF00324.25	AA_permease_2;AA_permease	Amino acid permease;Amino acid permease	plasma membrane
KAF4510942.1	G6O67_002787	Uncharacterized protein	hypothetical protein G6O67_002787 [Ophiocordyceps sinensis]	2.13	1.091	0.001321	up	yes	21.1759	22.6711	19.3408	48.4395	39.3187	46.8593	CC:cellular_component;CC:membrane;CC:cellular anatomical entity	GO:0005575;GO:0016020;GO:0110165	ENOG410YR1M	S:Function unknown	------	------	------	plasma membrane
KAF4504938.1	-	-	hypothetical protein G6O67_008326 [Ophiocordyceps sinensis]	0.306	-1.708	0.02066	down	yes	33.0488	63.513	53.8986	18.1177	9.98832	17.9376	BP:organelle organization;BP:peroxisome fission;BP:cellular component organization;BP:biological_process;BP:organelle fission;BP:cellular component organization or biogenesis;BP:cellular processCC:peroxisomal membrane;CC:intracellular membrane-bounded organelle;CC:microbody membrane;CC:bounding membrane of organelle;CC:membrane;CC:cellular_component;CC:microbody;CC:intracellular organelle;CC:memb…	GO:0006996;GO:0016559;GO:0016043;GO:0008150;GO:0048285;GO:0071840;GO:0009987GO:0005778;GO:0043231;GO:0031903;GO:0098588;GO:0016020;GO:0005575;GO:0042579;GO:0043229;GO:0043227;GO:0043226;GO:0110165;GO:0031090	ENOG4111NS6	S:Function unknown	PF05648.18	PEX11	Peroxisomal biogenesis factor 11	peroxisomal
KAF4506712.1	G6O67_006767	Globin-sensor domain-containing protein	hypothetical protein G6O67_006767 [Ophiocordyceps sinensis]	0.3456	-1.533	0.0007842	down	yes	41.8144	53.4851	48.201	15.5163	17.0152	17.0675	MF:oxygen binding;MF:heme binding;MF:tetrapyrrole binding;MF:organic cyclic compound binding;MF:small molecule binding;MF:molecular_function;MF:binding;MF:heterocyclic compound binding	GO:0019825;GO:0020037;GO:0046906;GO:0097159;GO:0036094;GO:0003674;GO:0005488;GO:1901363	ENOG4111MBE	S:Function unknown	PF11563.12	Protoglobin	Protoglobin	cytoplasmic
KAF4512318.1	G6O67_001476	SAM-dependent MTase RsmB/NOP-type domain-containing protein	hypothetical protein G6O67_001476 [Ophiocordyceps sinensis]	0.4381	-1.191	0.004945	down	yes	47.6889	36.459	48.3636	23.1372	15.6812	19.2326	BP:nitrogen compound metabolic process;BP:nucleic acid metabolic process;BP:cellular component organization or biogenesis;BP:nucleobase-containing compound metabolic process;BP:ribosome biogenesis;BP:organic substance metabolic process;BP:organic cyclic compound metabolic process;BP:ribonucleoprotein complex biogenesis;BP:cellular process;BP:cellular aromatic compound metabolic process;BP:biologi…	GO:0006807;GO:0090304;GO:0071840;GO:0006139;GO:0042254;GO:0071704;GO:1901360;GO:0022613;GO:0009987;GO:0006725;GO:0008150;GO:0008152;GO:0046483;GO:0016070;GO:0044238;GO:0034641;GO:0044237;GO:0043170;GO:0044085;GO:0006396GO:0043229;GO:0043228;GO:0043226;GO:0005730;GO:0110165;GO:0043232;GO:0005575GO:0003674;GO:0005488;GO:0003676;GO:0008168;GO:1901363;GO:0016740;GO:0016741;GO:0140098;GO:0008757;GO:00…	COG0144	J:Translation, ribosomal structure and biogenesis	PF01189.21;PF17125.9	Methyltr_RsmB-F;Methyltr_RsmF_N	16S rRNA methyltransferase RsmB/F;N-terminal domain of 16S rRNA methyltransferase RsmF	nuclear
KAF4505702.1	G6O67_007621	Uncharacterized protein	hypothetical protein G6O67_007621 [Ophiocordyceps sinensis]	0.2855	-1.808	0.0001268	down	yes	52.8762	45.4498	46.4989	13.8698	14.4466	13.0269	------	------	------	------	------	------	------	cytoplasmic
KAF4510800.1	G6O67_002665	Disintegrin and metalloproteinase domain-containing protein B	hypothetical protein G6O67_002665 [Ophiocordyceps sinensis]	0.2701	-1.888	0.003719	down	yes	36.6112	54.4801	50.9601	15.7544	10.2933	12.3262	BP:nitrogen compound metabolic process;BP:cell surface receptor signaling pathway;BP:regulation of biological process;BP:organic substance metabolic process;BP:biological regulation;BP:proteolysis;BP:cellular process;BP:regulation of cellular process;BP:biological_process;BP:metabolic process;BP:primary metabolic process;BP:organonitrogen compound metabolic process;BP:protein metabolic process;BP…	GO:0006807;GO:0007166;GO:0050789;GO:0071704;GO:0065007;GO:0006508;GO:0009987;GO:0050794;GO:0008150;GO:0008152;GO:0044238;GO:1901564;GO:0019538;GO:0007229;GO:0043170;GO:0007165GO:0016020;GO:0110165;GO:0005575GO:0004175;GO:0003674;GO:0005488;GO:0008233;GO:0008237;GO:0043169;GO:0043167;GO:0046872;GO:0016787;GO:0004222;GO:0140096;GO:0003824	ENOG410XX2M	S:Function unknown	PF13688.10;PF13574.10;PF13583.10;PF00200.27;PF13582.10	Reprolysin_5;Reprolysin_2;Reprolysin_4;Disintegrin;Reprolysin_3	Metallo-peptidase family M12;Metallo-peptidase family M12B Reprolysin-like;Metallo-peptidase family M12B Reprolysin-like;Disintegrin;Metallo-peptidase family M12B Reprolysin-like	plasma membrane
KAF4507166.1	G6O67_005833	Nucleolar protein 58	hypothetical protein G6O67_005833 [Ophiocordyceps sinensis]	0.4812	-1.055	0.02229	down	yes	50.5449	32.3142	38.4716	23.412	15.786	19.1833	BP:cellular component organization or biogenesis;BP:ribosome biogenesis;BP:ribonucleoprotein complex biogenesis;BP:cellular process;BP:biological_process;BP:cellular component biogenesisCC:small-subunit processome;CC:preribosome;CC:intracellular organelle;CC:non-membrane-bounded organelle;CC:small nucleolar ribonucleoprotein complex;CC:nucleolus;CC:organelle;CC:cellular anatomical entity;CC:box C…	GO:0071840;GO:0042254;GO:0022613;GO:0009987;GO:0008150;GO:0044085GO:0032040;GO:0030684;GO:0043229;GO:0043228;GO:0005732;GO:0005730;GO:0043226;GO:0110165;GO:0031428;GO:0032991;GO:0043232;GO:1990904;GO:0005575GO:0003674;GO:0005488;GO:0003676;GO:1901363;GO:0030515;GO:0097159;GO:0003723	COG1498	J:Translation, ribosomal structure and biogenesis	PF01798.22;PF08156.17	Nop;NOP5NT	snoRNA binding domain, fibrillarin;NOP5NT	nuclear
KAF4508665.1	G6O67_005015	TauD/TfdA-like domain-containing protein	hypothetical protein G6O67_005015 [Ophiocordyceps sinensis]	2.158	1.11	0.01943	up	yes	19.5507	19.2722	17.6404	36.7999	51.8894	33.1568	MF:catalytic activity;MF:molecular_function;MF:dioxygenase activity;MF:oxidoreductase activity	GO:0003824;GO:0003674;GO:0051213;GO:0016491	ENOG410Z63W	Q:Secondary metabolites biosynthesis, transport and catabolism	PF02668.20	TauD	Taurine catabolism dioxygenase TauD, TfdA family	mitochondrial
KAF4510178.1	G6O67_002090	DNA/RNA helicase, DEAD/DEAH box type	hypothetical protein G6O67_002090 [Ophiocordyceps sinensis]	0.2331	-2.101	0.004218	down	yes	59.286	46.1415	38.3796	8.3169	12.7025	12.5091	MF:catalytic activity;MF:molecular_function;MF:helicase activity	GO:0003824;GO:0003674;GO:0004386	ENOG410XPW6	S:Function unknown	PF14617.10	CMS1	U3-containing 90S pre-ribosomal complex subunit	nuclear
KAF4507294.1	G6O67_005951	Iron transport multicopper oxidase FET3	hypothetical protein G6O67_005951 [Ophiocordyceps sinensis]	0.4578	-1.127	0.003492	down	yes	44.7283	34.2373	38.031	16.2234	20.8959	16.4407	BP:transport;BP:ion transport;BP:biological_process;BP:establishment of localization;BP:localizationCC:membrane;CC:cellular_component;CC:cellular anatomical entityMF:cation binding;MF:molecular_function;MF:transition metal ion binding;MF:catalytic activity;MF:ion binding;MF:metal ion binding;MF:binding;MF:copper ion binding;MF:oxidoreductase activity	GO:0006810;GO:0006811;GO:0008150;GO:0051234;GO:0051179GO:0016020;GO:0005575;GO:0110165GO:0043169;GO:0003674;GO:0046914;GO:0003824;GO:0043167;GO:0046872;GO:0005488;GO:0005507;GO:0016491	COG2132	K:Transcription	PF07732.19;PF07731.18;PF00394.26	Cu-oxidase_3;Cu-oxidase_2;Cu-oxidase	Multicopper oxidase;Multicopper oxidase;Multicopper oxidase	extracellular
KAF4508394.1	G6O67_004779	Bms1-type G domain-containing protein	hypothetical protein G6O67_004779 [Ophiocordyceps sinensis]	0.4249	-1.235	0.01134	down	yes	45.0679	28.9809	42.8091	17.3706	15.9341	16.3468	BP:cellular process;BP:ribosome biogenesis;BP:cellular component biogenesis;BP:biological_process;BP:ribonucleoprotein complex biogenesis;BP:cellular component organization or biogenesisCC:non-membrane-bounded organelle;CC:intracellular non-membrane-bounded organelle;CC:nucleolus;CC:cellular_component;CC:intracellular organelle;CC:cellular anatomical entity;CC:organelle	GO:0009987;GO:0042254;GO:0044085;GO:0008150;GO:0022613;GO:0071840GO:0043228;GO:0043232;GO:0005730;GO:0005575;GO:0043229;GO:0110165;GO:0043226	COG5177	S:Function unknown	PF04950.16;PF08142.16	RIBIOP_C;AARP2CN	40S ribosome biogenesis protein Tsr1 and BMS1 C-terminal;AARP2CN	cytoplasmic
KAF4507765.1	G6O67_004228	Phospholipid/glycerol acyltransferase domain-containing protein	hypothetical protein G6O67_004228 [Ophiocordyceps sinensis]	0.4738	-1.078	0.01444	down	yes	29.7758	36.8038	45.1263	17.7475	20.4747	14.7006	BP:primary metabolic process;BP:lipid metabolic process;BP:organic substance metabolic process;BP:cellular process;BP:cellular metabolic process;BP:biological_process;BP:metabolic process;BP:cellular lipid metabolic processCC:membrane;CC:cellular_component;CC:cellular anatomical entityMF:catalytic activity;MF:transferase activity;MF:transferase activity, transferring acyl groups;MF:transferase ac…	GO:0044238;GO:0006629;GO:0071704;GO:0009987;GO:0044237;GO:0008150;GO:0008152;GO:0044255GO:0016020;GO:0005575;GO:0110165GO:0003824;GO:0016740;GO:0016746;GO:0016747;GO:0008374;GO:0003674	COG2937	I:Lipid transport and metabolism	PF19277.3;PF01553.25	GPAT_C;Acyltransferase	Glycerol-3-phosphate acyltransferase C-terminal region;Acyltransferase	peroxisomal
KAF4511736.1	G6O67_003508	NmrA-like domain-containing protein	hypothetical protein G6O67_003508 [Ophiocordyceps sinensis]	0.2937	-1.768	0.0003388	down	yes	38.868	38.8863	46.3327	11.4564	13.4147	11.5791	------	------	ENOG4111INC	S:Function unknown	PF05368.17	NmrA	NmrA-like family	cytoplasmic
KAF4511002.1	G6O67_002842	Coat protein	hypothetical protein G6O67_002842 [Ophiocordyceps sinensis]	0.1216	-3.04	0.0003741	down	yes	40.6562	53.2975	48.7924	7.17464	5.14587	5.03191	------	------	------	------	------	------	------	nuclear
KAF4510720.1	G6O67_002591	Uncharacterized protein	hypothetical protein G6O67_002591 [Ophiocordyceps sinensis]	3.323	1.732	0.0009731	up	yes	13.5483	13.2344	10.1249	40.9446	46.2354	35.4653	------	------	------	------	------	------	------	mitochondrial
KAF4506121.1	G6O67_006238	Cytochrome P450	hypothetical protein G6O67_006238 [Ophiocordyceps sinensis]	3.539	1.823	7.88e-05	up	yes	9.31226	15.0525	10.5086	40.5777	40.9893	41.8344	CC:membrane;CC:cellular_component;CC:cellular anatomical entityMF:cation binding;MF:monooxygenase activity;MF:oxidoreductase activity, acting on paired donors, with incorporation or reduction of molecular oxygen;MF:heme binding;MF:transition metal ion binding;MF:tetrapyrrole binding;MF:organic cyclic compound binding;MF:ion binding;MF:catalytic activity;MF:molecular_function;MF:binding;MF:iron io…	GO:0016020;GO:0005575;GO:0110165GO:0043169;GO:0004497;GO:0016705;GO:0020037;GO:0046914;GO:0046906;GO:0097159;GO:0043167;GO:0003824;GO:0003674;GO:0005488;GO:0005506;GO:0046872;GO:1901363;GO:0016491	COG2124	O:Posttranslational modification, protein turnover, chaperones	PF00067.26	p450	Cytochrome P450	plasma membrane
KAF4509248.1	G6O67_005523	UBX domain-containing protein	hypothetical protein G6O67_005523 [Ophiocordyceps sinensis]	2.265	1.18	0.0001676	up	yes	14.148	14.6527	16.3553	35.5846	31.6631	35.0448	CC:macromolecular complex;CC:catalytic complex;CC:cellular_component;CC:peptidase complex;CC:endopeptidase complex;CC:proteasome complex	GO:0032991;GO:1902494;GO:0005575;GO:1905368;GO:1905369;GO:0000502	ENOG410XSZZ	S:Function unknown	PF13899.10;PF14555.10;PF00789.24	Thioredoxin_7;UBA_4;UBX	Thioredoxin-like;UBA-like domain;UBX domain	cytoplasmic
KAF4513017.1	G6O67_000340	RanBD1 domain-containing protein	hypothetical protein G6O67_000340 [Ophiocordyceps sinensis]	2.177	1.122	0.03172	up	yes	8.10358	15.7516	20.9553	37.3959	24.7136	35.4614	BP:cellular process;BP:intracellular transport;BP:transport;BP:biological_process;BP:establishment of localization in cell;BP:establishment of localization;BP:localization;BP:cellular localizationMF:catalytic activity;MF:helicase activity;MF:molecular_function	GO:0009987;GO:0046907;GO:0006810;GO:0008150;GO:0051649;GO:0051234;GO:0051179;GO:0051641GO:0003824;GO:0004386;GO:0003674	ENOG410Y3ST;COG1205	U:Intracellular trafficking, secretion, and vesicular transport;L:Replication, recombination and repair	PF00638.22	Ran_BP1	RanBP1 domain	cytoplasmic
KAF4509760.1	G6O67_003900	Uncharacterized protein	hypothetical protein G6O67_003900 [Ophiocordyceps sinensis]	8.811	3.139	1.75e-06	up	yes	3.37733	5.46114	5.45414	41.5438	43.0101	41.3804	------	------	ENOG410ZBT9;ENOG410Y5K3;ENOG4110VGD	S:Function unknown;	------	------	------	cytoplasmic
KAF4507627.1	G6O67_004106	Myosin head, motor domain protein	hypothetical protein G6O67_004106 [Ophiocordyceps sinensis]	0.4881	-1.035	0.009548	down	yes	24.0951	33.6336	31.4877	17.4621	12.4202	13.6609	BP:phosphorylation;BP:carboxylic acid metabolic process;BP:nucleic acid metabolic process;BP:nitrogen compound metabolic process;BP:small molecule metabolic process;BP:ncRNA metabolic process;BP:cellular component organization or biogenesis;BP:nucleobase-containing compound metabolic process;BP:cellular amino acid metabolic process;BP:cellular component organization;BP:organic substance metabolic…	GO:0016310;GO:0019752;GO:0090304;GO:0006807;GO:0044281;GO:0034660;GO:0071840;GO:0006139;GO:0006520;GO:0016043;GO:0071704;GO:0006082;GO:0006364;GO:0016070;GO:0034470;GO:0009987;GO:0006725;GO:0008150;GO:0008152;GO:0043436;GO:1901564;GO:0034641;GO:0046483;GO:0006996;GO:0044238;GO:0016072;GO:0044237;GO:0043170;GO:0006796;GO:0006793;GO:1901360;GO:0006396GO:0043229;GO:0043227;GO:0043226;GO:0005737;GO:0…	COG5022	Z:Cytoskeleton	PF00063.25;PF01843.23;PF00612.31	Myosin_head;DIL;IQ	Myosin head;DIL domain;IQ calmodulin-binding motif	cytoplasmic
KAF4511335.1	G6O67_003143	Uncharacterized protein	hypothetical protein G6O67_003143 [Ophiocordyceps sinensis]	0.4252	-1.234	0.001334	down	yes	28.2851	30.6553	31.2581	8.94213	13.9831	15.426	CC:cellular_component;CC:membrane;CC:cellular anatomical entity	GO:0005575;GO:0016020;GO:0110165	ENOG410Y10Y	S:Function unknown	------	------	------	mitochondrial
KAF4504897.1	G6O67_008290	BHLH domain-containing protein	hypothetical protein G6O67_008290 [Ophiocordyceps sinensis]	4.067	2.024	0.0006476	up	yes	10.8357	4.98608	9.16354	29.8746	35.885	35.8576	MF:protein binding;MF:organic cyclic compound binding;MF:molecular_function;MF:binding;MF:nucleic acid binding;MF:DNA binding;MF:protein dimerization activity;MF:heterocyclic compound binding	GO:0005515;GO:0097159;GO:0003674;GO:0005488;GO:0003676;GO:0003677;GO:0046983;GO:1901363	ENOG411009M;ENOG410XSVP;ENOG41101KK;ENOG4111V1C	S:Function unknown;K:Transcription;S:Function unknown;K:Transcription	PF00010.30	HLH	Helix-loop-helix DNA-binding domain	nuclear
KAF4511702.1	G6O67_003474	Uncharacterized protein	hypothetical protein G6O67_003474 [Ophiocordyceps sinensis]	0.4878	-1.036	0.01728	down	yes	21.1957	28.5231	32.3818	10.7664	13.5866	15.6956	CC:cellular_component;CC:membrane;CC:cellular anatomical entity	GO:0005575;GO:0016020;GO:0110165	ENOG410YQ1H	S:Function unknown	------	------	------	cytoplasmic
KAF4506453.1	G6O67_006538	FAD-binding PCMH-type domain-containing protein	hypothetical protein G6O67_006538 [Ophiocordyceps sinensis]	0.4084	-1.292	0.003294	down	yes	28.5935	21.9482	28.4427	8.43943	11.6115	12.2029	MF:anion binding;MF:monooxygenase activity;MF:flavin adenine dinucleotide binding;MF:organic cyclic compound binding;MF:nucleotide binding;MF:small molecule binding;MF:catalytic activity;MF:molecular_function;MF:binding;MF:FAD binding;MF:ion binding;MF:heterocyclic compound binding;MF:nucleoside phosphate binding;MF:oxidoreductase activity	GO:0043168;GO:0004497;GO:0050660;GO:0097159;GO:0000166;GO:0036094;GO:0003824;GO:0003674;GO:0005488;GO:0071949;GO:0043167;GO:1901363;GO:1901265;GO:0016491	ENOG4111FBE;COG0277	S:Function unknown;	PF01565.27	FAD_binding_4	FAD binding domain	extracellular
KAF4507290.1	G6O67_005947	Ceramide very long chain fatty acid hydroxylase	hypothetical protein G6O67_005947 [Ophiocordyceps sinensis]	0.4967	-1.01	0.006243	down	yes	28.6333	21.8501	21.6955	11.7198	12.4531	11.6765	BP:fatty acid biosynthetic process;BP:fatty acid metabolic process;BP:carboxylic acid metabolic process;BP:cellular biosynthetic process;BP:small molecule metabolic process;BP:small molecule biosynthetic process;BP:monocarboxylic acid biosynthetic process;BP:organic substance biosynthetic process;BP:organic substance metabolic process;BP:lipid metabolic process;BP:cellular process;BP:monocarboxyl…	GO:0006633;GO:0006631;GO:0019752;GO:0044249;GO:0044281;GO:0044283;GO:0072330;GO:1901576;GO:0071704;GO:0006629;GO:0009987;GO:0032787;GO:0009058;GO:0008150;GO:0008152;GO:0043436;GO:0044255;GO:0008610;GO:0044238;GO:0006082;GO:0046394;GO:0016053;GO:0044237GO:0005789;GO:0031090;GO:0016020;GO:0110165;GO:0005575GO:1901363;GO:0003674;GO:0016491;GO:0046914;GO:0043167;GO:0005506;GO:0046872;GO:0020037;GO:00…	COG5274	I:Lipid transport and metabolism	PF00173.32;PF04116.17	Cyt-b5;FA_hydroxylase	Cytochrome b5-like Heme/Steroid binding domain;Fatty acid hydroxylase	cytoplasmic
KAF4509797.1	G6O67_003935	WD domain-containing protein	hypothetical protein G6O67_003935 [Ophiocordyceps sinensis]	2.395	1.26	0.001061	up	yes	8.53896	11.8938	10.9306	27.8017	24.0797	23.2394	------	------	ENOG4111Y0G	S:Function unknown	------	------	------	cytoplasmic
KAF4505967.1	PAC1	Nuclear distribution protein PAC1	hypothetical protein G6O67_006098 [Ophiocordyceps sinensis]	2.148	1.103	0.01298	up	yes	15.6414	6.2621	11.889	26.7017	22.2173	23.6516	BP:mitotic cell cycle process;BP:cell cycle process;BP:cell division;BP:establishment of organelle localization;BP:cellular component organization or biogenesis;BP:establishment of mitotic spindle localization;BP:cellular component organization;BP:spindle localization;BP:microtubule sliding;BP:microtubule cytoskeleton organization involved in mitosis;BP:establishment of spindle orientation;BP:cel…	GO:1903047;GO:0022402;GO:0051301;GO:0051656;GO:0071840;GO:0040001;GO:0016043;GO:0051653;GO:0051012;GO:1902850;GO:0051294;GO:0009987;GO:0051293;GO:0008150;GO:0051649;GO:0007010;GO:0051234;GO:0051179;GO:0051640;GO:0006996;GO:0007049;GO:0007017;GO:0000132;GO:0007018;GO:0000226GO:0099512;GO:0099513;GO:0005874;GO:0005875;GO:0005737;GO:0099080;GO:0000922;GO:0032991;GO:0110165;GO:0005575;GO:0099081GO:00…	ENOG410XP3K	S:Function unknown	PF00400.36;PF12894.11;PF20426.2	WD40;ANAPC4_WD40;NBCH_WD40	WD domain, G-beta repeat;Anaphase-promoting complex subunit 4 WD40 domain;Neurobeachin beta propeller domain	cytoplasmic
KAF4510556.1	G6O67_002433	Glycosyl hydrolase family 13 catalytic domain-containing protein	hypothetical protein G6O67_002433 [Ophiocordyceps sinensis]	0.4463	-1.164	0.00909	down	yes	27.8922	19.9212	24.804	9.52227	14.0286	8.85891	BP:organic substance metabolic process;BP:organic substance catabolic process;BP:primary metabolic process;BP:carbohydrate metabolic process;BP:oligosaccharide metabolic process;BP:disaccharide metabolic process;BP:metabolic process;BP:biological_process;BP:carbohydrate catabolic process;BP:maltose metabolic process;BP:catabolic processMF:glucosidase activity;MF:hydrolase activity;MF:hydrolase ac…	GO:0071704;GO:1901575;GO:0044238;GO:0005975;GO:0009311;GO:0005984;GO:0008152;GO:0008150;GO:0016052;GO:0000023;GO:0009056GO:0015926;GO:0016787;GO:0016798;GO:0090599;GO:0003824;GO:0003674;GO:0004553	COG0366	J:Translation, ribosomal structure and biogenesis	PF00128.28;PF16657.9	Alpha-amylase;Malt_amylase_C	Alpha amylase, catalytic domain;Maltogenic Amylase, C-terminal domain	cytoplasmic
KAF4512082.1	G6O67_001264	Vacuolar protein sorting-associated protein 74	hypothetical protein G6O67_001264 [Ophiocordyceps sinensis]	3.774	1.916	0.00096	up	yes	7.36	9.21197	3.96003	28.1287	22.8863	26.4793	CC:Golgi apparatus;CC:intracellular membrane-bounded organelle;CC:membrane;CC:cellular_component;CC:intracellular organelle;CC:membrane-bounded organelle;CC:organelle;CC:cellular anatomical entityMF:phospholipid binding;MF:phosphatidylinositol binding;MF:lipid binding;MF:molecular_function;MF:binding;MF:phosphatidylinositol phosphate binding;MF:phosphatidylinositol-4-phosphate binding	GO:0005794;GO:0043231;GO:0016020;GO:0005575;GO:0043229;GO:0043227;GO:0043226;GO:0110165GO:0005543;GO:0035091;GO:0008289;GO:0003674;GO:0005488;GO:1901981;GO:0070273	ENOG410XRT6	U:Intracellular trafficking, secretion, and vesicular transport	PF05719.15	GPP34	Golgi phosphoprotein 3	mitochondrial
KAF4508252.1	G6O67_004658	ZZ-type domain-containing protein	hypothetical protein G6O67_004658 [Ophiocordyceps sinensis]	2.698	1.432	0.01444	up	yes	9.36669	7.76314	9.35896	25.4911	16.9443	29.0254	MF:cation binding;MF:transition metal ion binding;MF:ion binding;MF:molecular_function;MF:binding;MF:metal ion binding;MF:zinc ion binding	GO:0043169;GO:0046914;GO:0043167;GO:0003674;GO:0005488;GO:0046872;GO:0008270	ENOG410ZTYM	S:Function unknown	PF16158.9;PF00569.21	N_BRCA1_IG;ZZ	Ig-like domain from next to BRCA1 gene;Zinc finger, ZZ type	cytoplasmic
KAF4504052.1	G6O67_008671	Ribosomal RNA methyltransferase FtsJ domain-containing protein	hypothetical protein G6O67_008671 [Ophiocordyceps sinensis]	0.3458	-1.532	0.01195	down	yes	30.3325	20.3295	21.4789	4.89369	9.70153	10.3521	BP:RNA modification;BP:nucleic acid metabolic process;BP:cellular nitrogen compound metabolic process;BP:nitrogen compound metabolic process;BP:organic cyclic compound metabolic process;BP:nucleobase-containing compound metabolic process;BP:organic substance metabolic process;BP:methylation;BP:cellular process;BP:cellular aromatic compound metabolic process;BP:macromolecule modification;BP:macrom…	GO:0009451;GO:0090304;GO:0034641;GO:0006807;GO:1901360;GO:0006139;GO:0071704;GO:0032259;GO:0009987;GO:0006725;GO:0043412;GO:0043414;GO:0008152;GO:0001510;GO:0046483;GO:0016070;GO:0044238;GO:0044237;GO:0043170;GO:0008150GO:0003674;GO:0008168;GO:0016740;GO:0016741;GO:0008757;GO:0003824	COG0293	J:Translation, ribosomal structure and biogenesis	PF01728.23	FtsJ	FtsJ-like methyltransferase	mitochondrial
KAF4510853.1	G6O67_002712	Sds3-like protein	hypothetical protein G6O67_002712 [Ophiocordyceps sinensis]	2.419	1.274	0.0006894	up	yes	10.259	7.79624	9.61821	20.2924	22.3221	24.3334	CC:nucleoplasm;CC:cellular_component;CC:cellular anatomical entity	GO:0005654;GO:0005575;GO:0110165	ENOG41128PV	S:Function unknown	PF08598.15	Sds3	Sds3-like	nuclear
KAF4505268.1	G6O67_007234	Pre-mRNA-splicing ATP-dependent RNA helicase PRP28	hypothetical protein G6O67_007234 [Ophiocordyceps sinensis]	2.116	1.081	0.04287	up	yes	10.5759	6.24645	12.2168	14.0718	22.9829	24.3809	MF:purine ribonucleoside triphosphate binding;MF:molecular_function;MF:binding;MF:nucleic acid binding;MF:RNA-dependent ATPase activity;MF:ion binding;MF:heterocyclic compound binding;MF:nucleoside phosphate binding;MF:anion binding;MF:nucleotide binding;MF:purine nucleotide binding;MF:ATP binding;MF:hydrolase activity;MF:catalytic activity, acting on RNA;MF:helicase activity;MF:small molecule bi…	GO:0035639;GO:0003674;GO:0005488;GO:0003676;GO:0008186;GO:0043167;GO:1901363;GO:1901265;GO:0043168;GO:0000166;GO:0017076;GO:0005524;GO:0016787;GO:0140098;GO:0004386;GO:0036094;GO:0003824;GO:0030554;GO:0097367;GO:0097159;GO:0003724;GO:0032559;GO:0032555;GO:0032553	ENOG410XNVG	A:RNA processing and modification	PF00270.33;PF00271.35	DEAD;Helicase_C	DEAD/DEAH box helicase;Helicase conserved C-terminal domain	nuclear
KAF4511439.1	G6O67_003239	GPI anchored serine-rich protein	hypothetical protein G6O67_003239 [Ophiocordyceps sinensis]	0.3835	-1.383	0.0004544	down	yes	23.0046	22.0416	20.1014	7.47934	10.1988	7.30646	CC:cellular_component;CC:membrane;CC:cellular anatomical entity	GO:0005575;GO:0016020;GO:0110165	ENOG410ZE7J	S:Function unknown	------	------	------	mitochondrial
KAF4511025.1	G6O67_002863	Integral membrane protein	hypothetical protein G6O67_002863 [Ophiocordyceps sinensis]	0.3142	-1.67	0.00156	down	yes	18.6448	20.1098	24.1608	4.88272	7.91726	6.96481	CC:cellular_component;CC:membrane;CC:cellular anatomical entity	GO:0005575;GO:0016020;GO:0110165	ENOG410Y90M	S:Function unknown	PF20684.1	Fung_rhodopsin	Fungal rhodopsin domain	plasma membrane
KAF4510243.1	G6O67_002146	Uncharacterized protein	hypothetical protein G6O67_002146 [Ophiocordyceps sinensis]	3.562	1.833	0.0004539	up	yes	7.3558	4.08034	5.5259	21.9719	18.5718	19.8731	------	------	ENOG410YQP5	S:Function unknown	PF20354.2	DUF6649	Family of unknown function	cytoplasmic
KAF4511596.1	G6O67_003378	FAD-binding PCMH-type domain-containing protein	hypothetical protein G6O67_003378 [Ophiocordyceps sinensis]	0.4501	-1.152	0.01854	down	yes	21.1861	14.8403	13.5846	8.03648	7.09627	7.19684	MF:anion binding;MF:flavin adenine dinucleotide binding;MF:organic cyclic compound binding;MF:nucleotide binding;MF:small molecule binding;MF:catalytic activity;MF:oxidoreductase activity;MF:molecular_function;MF:FAD binding;MF:ion binding;MF:heterocyclic compound binding;MF:nucleoside phosphate binding;MF:binding	GO:0043168;GO:0050660;GO:0097159;GO:0000166;GO:0036094;GO:0003824;GO:0016491;GO:0003674;GO:0071949;GO:0043167;GO:1901363;GO:1901265;GO:0005488	COG0277	S:Function unknown	PF01565.27;PF08031.16	FAD_binding_4;BBE	FAD binding domain;Berberine and berberine like	mitochondrial
KAF4504427.1	G6O67_007878	Uncharacterized protein	hypothetical protein G6O67_007878 [Ophiocordyceps sinensis]	2.53	1.339	0.000722	up	yes	7.4709	6.91229	5.22654	14.9406	17.7085	16.9612	CC:cellular_component;CC:membrane;CC:cellular anatomical entity	GO:0005575;GO:0016020;GO:0110165	ENOG410YM0Z	S:Function unknown	------	------	------	nuclear
KAF4510154.1	G6O67_002067	ML-like domain-containing protein	hypothetical protein G6O67_002067 [Ophiocordyceps sinensis]	3.036	1.602	0.0001246	up	yes	6.20017	4.25028	5.87266	16.6744	15.672	17.2166	CC:cellular_component;CC:membrane;CC:cellular anatomical entity	GO:0005575;GO:0016020;GO:0110165	ENOG4111AHM	S:Function unknown	PF06011.16;PF14558.10	TRP;TRP_N	Transient receptor potential;ML-like domain	plasma membrane
KAF4504975.1	G6O67_006977	Uncharacterized protein	hypothetical protein G6O67_006977 [Ophiocordyceps sinensis]	0.3542	-1.497	0.001454	down	yes	17.346	17.3683	13.7514	6.75513	5.68273	4.72979	CC:cellular_component;CC:membrane;CC:cellular anatomical entity	GO:0005575;GO:0016020;GO:0110165	ENOG41114S2	S:Function unknown	------	------	------	cytoplasmic
KAF4511109.1	G6O67_002936	Exocyst complex component Sec8	hypothetical protein G6O67_002936 [Ophiocordyceps sinensis]	2.634	1.397	0.01254	up	yes	7.75075	3.43492	5.86797	11.934	18.0128	14.9645	BP:protein localization;BP:vesicle docking involved in exocytosis;BP:protein targeting to membrane;BP:membrane docking;BP:vesicle tethering;BP:cellular component organization or biogenesis;BP:cellular macromolecule localization;BP:organelle localization by membrane tethering;BP:intracellular protein transport;BP:cellular component organization;BP:nitrogen compound transport;BP:organic substance t…	GO:0008104;GO:0006904;GO:0006612;GO:0022406;GO:0099022;GO:0071840;GO:0070727;GO:0140056;GO:0006886;GO:0016043;GO:0071705;GO:0071702;GO:0033036;GO:0006810;GO:0048193;GO:0009987;GO:0006605;GO:0045184;GO:0048278;GO:0008150;GO:0072657;GO:0051649;GO:0051668;GO:0051234;GO:0051179;GO:0051640;GO:0051641;GO:0006893;GO:0006892;GO:0140029;GO:0016192;GO:0046907;GO:0090150;GO:0090522;GO:0015031;GO:0098876GO:0…	ENOG410Z8N0	U:Intracellular trafficking, secretion, and vesicular transport	PF20652.1;PF04048.18;PF10475.13;PF20651.1	Sec8_C;Sec8_N;Vps54_N;EXOC6_Sec15_N	Exocyst complex component Sec8 C-terminal;Exocyst complex component Sec8 N-terminal;Vacuolar-sorting protein 54, of GARP complex;Exocyst complex component EXOC6/Sec15, N-terminal	cytoplasmic
KAF4509708.1	G6O67_003850	HTH La-type RNA-binding domain-containing protein	hypothetical protein G6O67_003850 [Ophiocordyceps sinensis]	0.3803	-1.395	0.01512	down	yes	11.9868	11.2807	17.2106	6.44619	3.56679	5.37882	MF:organic cyclic compound binding;MF:molecular_function;MF:binding;MF:nucleic acid binding;MF:heterocyclic compound binding;MF:RNA binding	GO:0097159;GO:0003674;GO:0005488;GO:0003676;GO:1901363;GO:0003723	COG5193	C:Energy production and conversion	PF05383.21	La	La domain	cytoplasmic
KAF4513422.1	G6O67_000695	Prp 4 CRoW domain-containing protein	hypothetical protein G6O67_000695 [Ophiocordyceps sinensis]	0.4913	-1.025	0.03594	down	yes	8.55877	13.6955	13.1283	5.34403	7.77909	4.25895	CC:cellular_component;CC:membrane;CC:cellular anatomical entity	GO:0005575;GO:0016020;GO:0110165	ENOG410Z5FV	S:Function unknown	------	------	------	plasma membrane
KAF4513459.1	G6O67_000727	ATP-dependent RNA helicase	hypothetical protein G6O67_000727 [Ophiocordyceps sinensis]	0.4995	-1.001	0.0001939	down	yes	9.03176	9.12373	8.64362	3.90219	4.96002	4.5234	BP:organic substance metabolic process;BP:nucleic acid metabolic process;BP:ncRNA metabolic process;BP:nucleobase-containing compound metabolic process;BP:RNA processing;BP:organic cyclic compound metabolic process;BP:rRNA processing;BP:macromolecule metabolic process;BP:ncRNA processing;BP:cellular process;BP:cellular aromatic compound metabolic process;BP:biological_process;BP:metabolic process…	GO:0071704;GO:0090304;GO:0034660;GO:0006139;GO:0006396;GO:1901360;GO:0006364;GO:0043170;GO:0034470;GO:0009987;GO:0006725;GO:0008150;GO:0008152;GO:0046483;GO:0016070;GO:0044238;GO:0016072;GO:0034641;GO:0044237;GO:0006807GO:0043229;GO:0043228;GO:0005730;GO:0043226;GO:0043232;GO:0110165;GO:0005575GO:0035639;GO:0003674;GO:0005488;GO:0003676;GO:0008186;GO:0000166;GO:1901363;GO:1901265;GO:0043168;GO:00…	ENOG410XNT7	L:Replication, recombination and repair	PF00270.33;PF00271.35;PF13959.10	DEAD;Helicase_C;DUF4217	DEAD/DEAH box helicase;Helicase conserved C-terminal domain;Domain of unknown function	nuclear
KAF4504161.1	G6O67_008348	Ribosomal protein L37	hypothetical protein G6O67_008348 [Ophiocordyceps sinensis]	0.405	-1.304	0.03775	down	yes	12.1506	10.1698	6.03148	4.06162	3.11351	4.30828	BP:organonitrogen compound biosynthetic process;BP:cellular biosynthetic process;BP:peptide biosynthetic process;BP:organic substance metabolic process;BP:organic substance biosynthetic process;BP:cellular process;BP:biosynthetic process;BP:macromolecule biosynthetic process;BP:biological_process;BP:metabolic process;BP:cellular nitrogen compound biosynthetic process;BP:amide biosynthetic process…	GO:1901566;GO:0044249;GO:0043043;GO:0071704;GO:1901576;GO:0009987;GO:0009058;GO:0009059;GO:0008150;GO:0008152;GO:0044271;GO:0043604;GO:0044238;GO:1901564;GO:0019538;GO:0034641;GO:0044237;GO:0043170;GO:0006807;GO:0043603;GO:0006518;GO:0006412GO:0043229;GO:0043228;GO:0043226;GO:0110165;GO:0005840;GO:0043232;GO:0005575GO:1901363;GO:0003674;GO:0005488;GO:0003676;GO:0043167;GO:0043169;GO:0005198;GO:00…	COG2126	J:Translation, ribosomal structure and biogenesis	PF01907.23	Ribosomal_L37e	Ribosomal protein L37e	cytoplasmic
KAF4505752.1	G6O67_007668	EVE domain-containing protein	hypothetical protein G6O67_007668 [Ophiocordyceps sinensis]	0.2177	-2.2	0.03914	down	yes	10.5474	5.34548	4.99503	1.85037	1.29181	1.40419	CC:intracellular membrane-bounded organelle;CC:nucleus;CC:cellular_component;CC:intracellular organelle;CC:membrane-bounded organelle;CC:organelle;CC:cellular anatomical entity	GO:0043231;GO:0005634;GO:0005575;GO:0043229;GO:0043227;GO:0043226;GO:0110165	COG2947	S:Function unknown	PF01878.22	EVE	EVE domain	nuclear
KAF4505979.1	G6O67_006110	Electron transfer flavoprotein alpha-subunit	hypothetical protein G6O67_006110 [Ophiocordyceps sinensis]	0.4575	-1.128	0.01155	down	yes	6.20707	4.26145	5.7821	2.90921	1.88522	2.64102	CC:macromolecular complex;CC:ribosome;CC:intracellular non-membrane-bounded organelle;CC:ribonucleoprotein complex;CC:cellular_component;CC:intracellular organelle;CC:non-membrane-bounded organelle;CC:organelle;CC:cellular anatomical entity	GO:0032991;GO:0005840;GO:0043232;GO:1990904;GO:0005575;GO:0043229;GO:0043228;GO:0043226;GO:0110165	ENOG4111W39	S:Function unknown	PF00687.25	Ribosomal_L1	Ribosomal protein L1p/L10e family	nuclear
KAF4509641.1	G6O67_003789	NAD kinase associated with ferric reductase	hypothetical protein G6O67_003789 [Ophiocordyceps sinensis]	0.4799	-1.059	0.0001359	down	yes	4.90353	4.68683	5.19019	2.45466	2.16021	2.47908	BP:NADP metabolic process;BP:NAD metabolic process;BP:phosphorylation;BP:cellular biosynthetic process;BP:cellular nitrogen compound metabolic process;BP:nucleotide biosynthetic process;BP:small molecule metabolic process;BP:purine-containing compound metabolic process;BP:purine-containing compound biosynthetic process;BP:organic cyclic compound biosynthetic process;BP:pyridine-containing compoun…	GO:0006739;GO:0019674;GO:0016310;GO:0044249;GO:0034641;GO:0009165;GO:0044281;GO:0072521;GO:0072522;GO:1901362;GO:0072525;GO:1901360;GO:0006139;GO:0019362;GO:1901576;GO:0072524;GO:0071704;GO:0019359;GO:0006741;GO:0018130;GO:0006793;GO:0009987;GO:0006725;GO:0009058;GO:0009117;GO:0008152;GO:0019438;GO:0034654;GO:0044271;GO:0090407;GO:0055086;GO:0046483;GO:0044238;GO:1901564;GO:1901566;GO:0044237;GO:…	COG0061	G:Carbohydrate transport and metabolism	PF20143.3;PF01513.25	NAD_kinase_C;NAD_kinase	ATP-NAD kinase C-terminal domain;ATP-NAD kinase N-terminal domain	cytoplasmic
KAF4512125.1	G6O67_001305	N-acetyltransferase domain-containing protein	hypothetical protein G6O67_001305 [Ophiocordyceps sinensis]	32	5	1.18e-05	up	yes	0	0	0	735.327	668.653	650.867	MF:catalytic activity;MF:transferase activity;MF:transferase activity, transferring acyl groups;MF:transferase activity, transferring acyl groups other than amino-acyl groups;MF:molecular_function	GO:0003824;GO:0016740;GO:0016746;GO:0016747;GO:0003674	ENOG4111ZGN	S:Function unknown	PF00583.29;PF13508.11	Acetyltransf_1;Acetyltransf_7	Acetyltransferase;Acetyltransferase	cytoplasmic
KAF4505659.1	G6O67_007582	MIP18 family-like domain-containing protein	hypothetical protein G6O67_007582 [Ophiocordyceps sinensis]	32	5	0.0008988	up	yes	0	0	0	50.9577	75.509	69.3117	BP:protein maturation by iron-sulfur cluster transfer;BP:primary metabolic process;BP:organonitrogen compound metabolic process;BP:protein maturation;BP:protein metabolic process;BP:macromolecule metabolic process;BP:organic substance metabolic process;BP:nitrogen compound metabolic process;BP:biological_process;BP:metabolic process;BP:protein maturation by [4Fe-4S] cluster transfer	GO:0097428;GO:0044238;GO:1901564;GO:0051604;GO:0019538;GO:0043170;GO:0071704;GO:0006807;GO:0008150;GO:0008152;GO:0106035	COG5133	S:Function unknown	PF01883.23	FeS_assembly_P	Iron-sulfur cluster assembly protein	cytoplasmic
KAF4509040.1	G6O67_005350	WW domain-containing protein	hypothetical protein G6O67_005350 [Ophiocordyceps sinensis]	32	5	3.83e-07	up	yes	0	0	0	56.2803	53.309	55.2936	CC:cellular_component;CC:membrane;CC:cellular anatomical entity	GO:0005575;GO:0016020;GO:0110165	ENOG410XVEF	S:Function unknown	PF00397.30	WW	WW domain	cytoplasmic
KAF4506884.1	G6O67_006921	EKC/KEOPS complex subunit BUD32	hypothetical protein G6O67_006921 [Ophiocordyceps sinensis]	32	5	0.0001145	up	yes	0	0	0	45.067	56.8367	51.2319	BP:phosphorylation;BP:cellular process;BP:biological_process;BP:metabolic process;BP:cellular metabolic process;BP:phosphate-containing compound metabolic process;BP:phosphorus metabolic processCC:chromosome, telomeric region;CC:chromosomal region;CC:cellular_component;CC:cellular anatomical entityMF:purine ribonucleoside triphosphate binding;MF:molecular_function;MF:binding;MF:ion binding;MF:het…	GO:0016310;GO:0009987;GO:0008150;GO:0008152;GO:0044237;GO:0006796;GO:0006793GO:0000781;GO:0098687;GO:0005575;GO:0110165GO:0035639;GO:0003674;GO:0005488;GO:0043167;GO:1901363;GO:1901265;GO:0043168;GO:0000166;GO:0004674;GO:0016740;GO:0004672;GO:0017076;GO:0005524;GO:0016301;GO:0140096;GO:0036094;GO:0003824;GO:0030554;GO:0016773;GO:0016772;GO:0097367;GO:0032559;GO:0032555;GO:0097159;GO:0032553	ENOG410Y9WE	S:Function unknown	PF17667.5;PF00069.29	Pkinase_fungal;Pkinase	Fungal protein kinase;Protein kinase domain	cytoplasmic
KAF4513348.1	G6O67_000626	Uncharacterized protein	hypothetical protein G6O67_000626 [Ophiocordyceps sinensis]	32	5	0.0002027	up	yes	0	0	0	43.8531	56.1717	46.3759	------	------	------	------	------	------	------	extracellular
KAF4512306.1	G6O67_001465	Small ribosomal subunit protein mS33	hypothetical protein G6O67_001465 [Ophiocordyceps sinensis]	32	5	0.0009158	up	yes	0	0	0	40.4196	58.2248	44.2817	CC:macromolecular complex;CC:ribosome;CC:intracellular non-membrane-bounded organelle;CC:ribonucleoprotein complex;CC:mitochondrion;CC:cellular_component;CC:intracellular organelle;CC:non-membrane-bounded organelle;CC:membrane-bounded organelle;CC:organelle;CC:cellular anatomical entity;CC:intracellular membrane-bounded organelle	GO:0032991;GO:0005840;GO:0043232;GO:1990904;GO:0005739;GO:0005575;GO:0043229;GO:0043228;GO:0043227;GO:0043226;GO:0110165;GO:0043231	ENOG4112CQI	S:Function unknown	PF08293.15	MRP-S33	Mitochondrial ribosomal subunit S27	mitochondrial
KAF4512523.1	G6O67_001652	Uncharacterized protein	hypothetical protein G6O67_001652 [Ophiocordyceps sinensis]	32	5	0.0006379	up	yes	0	0	0	46.2387	53.1632	36.9515	------	------	ENOG410YEFG	S:Function unknown	------	------	------	cytoplasmic
KAF4510974.1	G6O67_002817	Glycoside hydrolase family 12	hypothetical protein G6O67_002817 [Ophiocordyceps sinensis]	32	5	0.001349	up	yes	0	0	0	33.4644	52.227	43.9545	BP:organic substance metabolic process;BP:organic substance catabolic process;BP:primary metabolic process;BP:carbohydrate metabolic process;BP:polysaccharide metabolic process;BP:carbohydrate catabolic process;BP:polysaccharide catabolic process;BP:metabolic process;BP:biological_process;BP:macromolecule metabolic process;BP:catabolic process;BP:macromolecule catabolic processCC:membrane;CC:cell…	GO:0071704;GO:1901575;GO:0044238;GO:0005975;GO:0005976;GO:0016052;GO:0000272;GO:0008152;GO:0008150;GO:0043170;GO:0009056;GO:0009057GO:0016020;GO:0005575;GO:0110165GO:0016787;GO:0008810;GO:0016798;GO:0003824;GO:0003674;GO:0004553	ENOG410Y933	S:Function unknown	PF01670.20	Glyco_hydro_12	Glycosyl hydrolase family 12	plasma membrane
KAF4506801.1	G6O67_006846	DUF4203 domain-containing protein	hypothetical protein G6O67_006846 [Ophiocordyceps sinensis]	32	5	0.000546	up	yes	0	0	0	45.1154	34.7999	33.1632	CC:cellular_component;CC:membrane;CC:cellular anatomical entity	GO:0005575;GO:0016020;GO:0110165	ENOG4111QY4	S:Function unknown	PF13886.10	DUF4203	Domain of unknown function	plasma membrane
KAF4504785.1	G6O67_008193	Uncharacterized protein	hypothetical protein G6O67_008193 [Ophiocordyceps sinensis]	32	5	7.07e-05	up	yes	0	0	0	39.8283	39.3837	33.0055	------	------	ENOG410XY3K	S:Function unknown	------	------	------	cytoplasmic
KAF4507221.1	G6O67_005883	Potassium channel tetramerisation-type BTB domain-containing protein	hypothetical protein G6O67_005883 [Ophiocordyceps sinensis]	32	5	0.0004734	up	yes	0	0	0	27.7216	36.5082	38.3054	BP:protein oligomerization;BP:cellular component assembly;BP:macromolecular complex subunit organization;BP:cellular process;BP:protein homooligomerization;BP:cellular component organization;BP:macromolecular complex assembly;BP:biological_process;BP:cellular component organization or biogenesis	GO:0051259;GO:0022607;GO:0043933;GO:0009987;GO:0051260;GO:0016043;GO:0065003;GO:0008150;GO:0071840	ENOG410YMZ6	S:Function unknown	PF02214.26	BTB_2	BTB/POZ domain	cytoplasmic
KAF4505862.1	G6O67_007766	Enoyl reductase (ER) domain-containing protein	hypothetical protein G6O67_007766 [Ophiocordyceps sinensis]	32	5	7.4e-05	up	yes	0	0	0	29.8434	35.3566	36.3175	MF:oxidoreductase activity;MF:cation binding;MF:oxidoreductase activity, acting on CH-OH group of donors;MF:oxidoreductase activity, acting on the CH-OH group of donors, NAD or NADP as acceptor;MF:transition metal ion binding;MF:ion binding;MF:catalytic activity;MF:molecular_function;MF:binding;MF:metal ion binding;MF:zinc ion binding	GO:0016491;GO:0043169;GO:0016614;GO:0016616;GO:0046914;GO:0043167;GO:0003824;GO:0003674;GO:0005488;GO:0046872;GO:0008270	COG1064	S:Function unknown	PF00107.30;PF08240.16	ADH_zinc_N;ADH_N	Zinc-binding dehydrogenase;Alcohol dehydrogenase GroES-like domain	cytoplasmic
KAF4507777.1	G6O67_004240	F-box domain-containing protein	hypothetical protein G6O67_004240 [Ophiocordyceps sinensis]	32	5	3.2e-05	up	yes	0	0	0	29.5236	34.2916	34.2098	------	------	------	------	------	------	------	cytoplasmic
KAF4504070.1	G6O67_008684	Tr-type G domain-containing protein	hypothetical protein G6O67_008684 [Ophiocordyceps sinensis]	32	5	2.99e-05	up	yes	0	0	0	30.501	35.5647	31.546	BP:regulation of primary metabolic process;BP:regulation of metabolic process;BP:positive regulation of macromolecule metabolic process;BP:posttranscriptional regulation of gene expression;BP:peptide biosynthetic process;BP:positive regulation of biological process;BP:regulation of macromolecule metabolic process;BP:organonitrogen compound metabolic process;BP:organonitrogen compound biosynthetic…	GO:0080090;GO:0019222;GO:0010604;GO:0010608;GO:0043043;GO:0048518;GO:0060255;GO:1901564;GO:1901566;GO:0019538;GO:0009893;GO:0009891;GO:0010628;GO:0050789;GO:1901576;GO:0065007;GO:0045727;GO:0009889;GO:0050794;GO:0008150;GO:0008152;GO:0044271;GO:0010557;GO:0010556;GO:0006518;GO:0034250;GO:0044249;GO:0034641;GO:0051246;GO:0051247;GO:0009987;GO:0034248;GO:0043604;GO:0043603;GO:0043170;GO:0006807;GO:…	COG0481	M:Cell wall/membrane/envelope biogenesis	PF00009.31;PF06421.16;PF00679.28;PF03144.29	GTP_EFTU;LepA_C;EFG_C;GTP_EFTU_D2	Elongation factor Tu GTP binding domain;GTP-binding protein LepA C-terminus;Elongation factor G C-terminus;Elongation factor Tu domain 2	mitochondrial
KAF4510511.1	G6O67_002391	DUF2406 domain protein	hypothetical protein G6O67_002391 [Ophiocordyceps sinensis]	32	5	2.12e-07	up	yes	0	0	0	28.9415	27.7981	27.7678	------	------	ENOG41123WB	S:Function unknown	PF10295.13	DUF2406	Uncharacterised protein	cytoplasmic
KAF4510257.1	G6O67_002160	Uncharacterized protein	hypothetical protein G6O67_002160 [Ophiocordyceps sinensis]	32	5	0.02882	up	yes	0	0	0	32.329	11.3456	18.2222	------	------	ENOG410ZBJN	S:Function unknown	------	------	------	mitochondrial
KAF4505874.1	G6O67_007777	Ca2+-modulated nonselective cation channel polycystin	hypothetical protein G6O67_007777 [Ophiocordyceps sinensis]	32	5	0.0002479	up	yes	0	0	0	18.0165	16.8558	21.9287	------	------	ENOG4111H7J	S:Function unknown	------	------	------	nuclear
KAF4512041.1	G6O67_001226	Uncharacterized protein	hypothetical protein G6O67_001226 [Ophiocordyceps sinensis]	32	5	0.0004011	up	yes	0	0	0	18.3183	21.8987	15.9925	BP:protein localization;BP:cellular macromolecule localization;BP:intracellular protein transport;BP:nitrogen compound transport;BP:organic substance transport;BP:macromolecule localization;BP:transport;BP:cellular process;BP:establishment of protein localization;BP:establishment of localization in cell;BP:establishment of localization;BP:localization;BP:cellular localization;BP:vesicle-mediated …	GO:0008104;GO:0070727;GO:0006886;GO:0071705;GO:0071702;GO:0033036;GO:0006810;GO:0009987;GO:0045184;GO:0051649;GO:0051234;GO:0051179;GO:0051641;GO:0016192;GO:0046907;GO:0015031;GO:0008150GO:0030117;GO:0032991;GO:0005575;GO:0098796GO:0003674;GO:0005488;GO:0030276;GO:0005515	COG5096	U:Intracellular trafficking, secretion, and vesicular transport	------	------	------	cytoplasmic
KAF4505204.1	G6O67_007178	Checkpoint kinase 2-like protein	hypothetical protein G6O67_007178 [Ophiocordyceps sinensis]	32	5	0.004719	up	yes	0	0	0	16.4807	19.0638	10.0704	BP:phosphorylation;BP:cellular process;BP:biological_process;BP:metabolic process;BP:cellular metabolic process;BP:phosphate-containing compound metabolic process;BP:phosphorus metabolic processCC:cytoplasm;CC:cellular anatomical entity;CC:cellular_componentMF:translation initiation factor activity;MF:nucleotide binding;MF:translation regulator activity;MF:purine ribonucleoside triphosphate bindi…	GO:0016310;GO:0009987;GO:0008150;GO:0008152;GO:0044237;GO:0006796;GO:0006793GO:0005737;GO:0110165;GO:0005575GO:0003743;GO:0000166;GO:0045182;GO:0035639;GO:0003674;GO:0008047;GO:0003676;GO:0098772;GO:1901363;GO:1901265;GO:0043169;GO:0043167;GO:0016740;GO:0004672;GO:0017076;GO:0046872;GO:0043168;GO:0005096;GO:0030234;GO:0016301;GO:0140096;GO:0036094;GO:0030695;GO:0060589;GO:0090079;GO:0003824;GO:00…	ENOG410YA63	T:Signal transduction mechanisms	PF00069.29;PF07714.21;PF00498.30;PF16697.9;PF14531.10	Pkinase;PK_Tyr_Ser-Thr;FHA;Yop-YscD_cpl;Kinase-like	Protein kinase domain;Protein tyrosine and serine/threonine kinase;FHA domain;Inner membrane component of T3SS, cytoplasmic domain;Kinase-like	cytoplasmic
KAF4511190.1	G6O67_003010	Urease accessory protein UreF	hypothetical protein G6O67_003010 [Ophiocordyceps sinensis]	32	5	0.0007738	up	yes	0	0	0	9.60779	6.57068	8.721	BP:nitrogen compound metabolic process;BP:metabolic process;BP:biological_processMF:cation binding;MF:nickel cation binding;MF:transition metal ion binding;MF:ion binding;MF:molecular_function;MF:binding;MF:metal ion binding	GO:0006807;GO:0008152;GO:0008150GO:0043169;GO:0016151;GO:0046914;GO:0043167;GO:0003674;GO:0005488;GO:0046872	COG0830	O:Posttranslational modification, protein turnover, chaperones	PF01730.20	UreF	UreF	cytoplasmic
KAF4512959.1	G6O67_000283	Cleavage/polyadenylation specificity factor A subunit N-terminal domain-containing protein	hypothetical protein G6O67_000283 [Ophiocordyceps sinensis]	32	5	5.98e-06	up	yes	0	0	0	6.14897	6.57492	5.90225	------	------	ENOG4111HJU	S:Function unknown	PF10433.13	MMS1_N	Mono-functional DNA-alkylating methyl methanesulfonate N-term	cytoplasmic
KAF4512222.1	G6O67_001391	Alkali metal cation/H+ antiporter Nha1	hypothetical protein G6O67_001391 [Ophiocordyceps sinensis]	32	5	6.98e-05	up	yes	0	0	0	5.0074	6.07117	5.92521	BP:regulation of membrane potential;BP:hydrogen ion transmembrane transport;BP:cellular process;BP:metal ion transport;BP:localization;BP:transmembrane transport;BP:sodium ion transmembrane transport;BP:biological regulation;BP:inorganic cation transmembrane transport;BP:regulation of biological quality;BP:transport;BP:export from cell;BP:ion transport;BP:sodium ion transport;BP:ion transmembrane…	GO:0042391;GO:1902600;GO:0009987;GO:0030001;GO:0051179;GO:0055085;GO:0035725;GO:0065007;GO:0098662;GO:0065008;GO:0006810;GO:0140352;GO:0006811;GO:0006814;GO:0034220;GO:0008150;GO:0051234;GO:0140115;GO:0006812;GO:0098660;GO:0036376;GO:0120029;GO:0098655GO:0005575;GO:0016020;GO:0005886;GO:0110165GO:0003674;GO:0015081;GO:0015318;GO:0005215;GO:0046873;GO:0022804;GO:0015297;GO:0015291;GO:0051139;GO:00…	COG0025	P:Inorganic ion transport and metabolism	PF08619.14;PF00999.25	Nha1_C;Na_H_Exchanger	Alkali metal cation/H+ antiporter Nha1 C terminus;Sodium/hydrogen exchanger family	vacuolar
KAF4508316.1	G6O67_004715	DUF4050 domain-containing protein	hypothetical protein G6O67_004715 [Ophiocordyceps sinensis]	32	5	0.0006187	up	yes	0	0	0	2.78384	2.2749	3.25937	------	------	ENOG41120UP	S:Function unknown	PF13259.10	DUF4050	Protein of unknown function	cytoplasmic
KAF4509268.1	G6O67_005541	Hydrophobin 2	hypothetical protein G6O67_005541 [Ophiocordyceps sinensis]	1e-05	-16.61	3.35e-05	down	yes	1391.47	1648.78	1534.03	0	0	0	CC:cellular_component;CC:extracellular region;CC:cellular anatomical entity	GO:0005575;GO:0005576;GO:0110165	ENOG410ZA1T;ENOG410YPK5	S:Function unknown;	PF06766.15	Hydrophobin_2	Fungal hydrophobin	extracellular
KAF4506152.1	G6O67_006266	CinA C-terminal domain-containing protein	hypothetical protein G6O67_006266 [Ophiocordyceps sinensis]	1e-05	-16.61	7.46e-05	down	yes	337.868	280.131	288.26	0	0	0	------	------	COG1546	S:Function unknown	PF02464.21	CinA	Competence-damaged protein	cytoplasmic
KAF4511309.1	G6O67_003118	Apple-like protein	hypothetical protein G6O67_003118 [Ophiocordyceps sinensis]	1e-05	-16.61	3.21e-05	down	yes	161.155	185.127	160.237	0	0	0	BP:RNA biosynthetic process;BP:nucleic acid metabolic process;BP:cellular biosynthetic process;BP:nitrogen compound metabolic process;BP:organic cyclic compound metabolic process;BP:organic substance biosynthetic process;BP:organic cyclic compound biosynthetic process;BP:organic substance metabolic process;BP:heterocycle biosynthetic process;BP:nucleobase-containing compound metabolic process;BP:…	GO:0032774;GO:0090304;GO:0044249;GO:0006807;GO:1901360;GO:1901576;GO:1901362;GO:0071704;GO:0018130;GO:0006139;GO:0009987;GO:0006725;GO:0009058;GO:0009059;GO:0008150;GO:0008152;GO:0034654;GO:0046483;GO:0016070;GO:0044238;GO:0044271;GO:0034641;GO:0044237;GO:0043170;GO:0006351;GO:0019438GO:0043229;GO:0043227;GO:0043226;GO:0005634;GO:0110165;GO:0043231;GO:0005575GO:1901363;GO:0043169;GO:0003674;GO:00…	------	------	PF00024.30	PAN_1	PAN domain	cytoplasmic
KAF4506713.1	G6O67_006768	Cupin type-1 domain-containing protein	hypothetical protein G6O67_006768 [Ophiocordyceps sinensis]	1e-05	-16.61	0.0001163	down	yes	184.335	165.254	146.08	0	0	0	BP:organic substance metabolic process;BP:organic acid metabolic process;BP:dicarboxylic acid metabolic process;BP:cellular metabolic process;BP:cellular process;BP:carboxylic acid metabolic process;BP:oxalate metabolic process;BP:nitrogen compound metabolic process;BP:metabolic process;BP:oxoacid metabolic process;BP:biological_process;BP:small molecule metabolic processMF:cation binding;MF:ion …	GO:0071704;GO:0006082;GO:0043648;GO:0044237;GO:0009987;GO:0019752;GO:0033609;GO:0006807;GO:0008152;GO:0043436;GO:0008150;GO:0044281GO:0043169;GO:0043167;GO:0003674;GO:0005488;GO:0046872	COG2140	G:Carbohydrate transport and metabolism	PF00190.26;PF07883.15;PF05899.16	Cupin_1;Cupin_2;Cupin_3	Cupin;Cupin domain;EutQ-like cupin domain	cytoplasmic
KAF4511084.1	G6O67_002917	Glycoside hydrolase subgroup catalytic core	hypothetical protein G6O67_002917 [Ophiocordyceps sinensis]	1e-05	-16.61	6.31e-06	down	yes	152.778	163.027	170.741	0	0	0	MF:hydrolase activity;MF:molecular_function;MF:catalytic activity	GO:0016787;GO:0003674;GO:0003824	ENOG4110W36;ENOG41127QA	S:Function unknown;	------	------	------	extracellular
KAF4512430.1	G6O67_001571	Uncharacterized protein	hypothetical protein G6O67_001571 [Ophiocordyceps sinensis]	1e-05	-16.61	0.0001069	down	yes	130.669	114.088	104.594	0	0	0	CC:cellular_component;CC:membrane;CC:cellular anatomical entity	GO:0005575;GO:0016020;GO:0110165	ENOG4111I6C	S:Function unknown	------	------	------	mitochondrial
KAF4511747.1	G6O67_000960	DUF985 domain-containing protein	hypothetical protein G6O67_000960 [Ophiocordyceps sinensis]	1e-05	-16.61	0.000404	down	yes	71.4909	79.9112	97.3544	0	0	0	MF:anion binding;MF:flavin adenine dinucleotide binding;MF:oxidoreductase activity, acting on CH-OH group of donors;MF:organic cyclic compound binding;MF:nucleotide binding;MF:small molecule binding;MF:catalytic activity;MF:molecular_function;MF:binding;MF:ion binding;MF:heterocyclic compound binding;MF:nucleoside phosphate binding;MF:oxidoreductase activity	GO:0043168;GO:0050660;GO:0016614;GO:0097159;GO:0000166;GO:0036094;GO:0003824;GO:0003674;GO:0005488;GO:0043167;GO:1901363;GO:1901265;GO:0016491	COG3542	S:Function unknown	PF06172.15	Cupin_5	Cupin superfamily	mitochondrial
KAF4512798.1	G6O67_000136	Uncharacterized protein	hypothetical protein G6O67_000136 [Ophiocordyceps sinensis]	1e-05	-16.61	7.26e-05	down	yes	81.6866	68.9922	68.4075	0	0	0	------	------	ENOG411005H	S:Function unknown	------	------	------	extracellular
KAF4504303.1	G6O67_008470	1,3-beta-glucanosyltransferase	hypothetical protein G6O67_008470 [Ophiocordyceps sinensis]	1e-05	-16.61	0.0007457	down	yes	51.63	75.4005	64.5173	0	0	0	CC:membrane;CC:plasma membrane;CC:cellular_component;CC:side of membrane;CC:cellular anatomical entityMF:hydrolase activity;MF:catalytic activity;MF:transferase activity;MF:molecular_function	GO:0016020;GO:0005886;GO:0005575;GO:0098552;GO:0110165GO:0016787;GO:0003824;GO:0016740;GO:0003674	ENOG410YJG7	G:Carbohydrate transport and metabolism	PF03198.18;PF00150.22	Glyco_hydro_72;Cellulase	Glucanosyltransferase;Cellulase	extracellular
KAF4503771.1	G6O67_008905	Copper acquisition factor BIM1-like domain-containing protein	hypothetical protein G6O67_008905 [Ophiocordyceps sinensis]	1e-05	-16.61	0.0009772	down	yes	45.4569	63.8152	67.4141	0	0	0	CC:cellular_component;CC:membrane;CC:cellular anatomical entity	GO:0005575;GO:0016020;GO:0110165	ENOG4111S6R	S:Function unknown	PF20238.2	BIM1-like_dom	Copper acquisition factor BIM1-like	cytoplasmic
KAF4504673.1	G6O67_008097	FAD-binding FR-type domain-containing protein	hypothetical protein G6O67_008097 [Ophiocordyceps sinensis]	1e-05	-16.61	0.0003216	down	yes	32.4982	43.7802	37.1226	0	0	0	MF:catalytic activity;MF:oxidoreductase activity, acting on the aldehyde or oxo group of donors;MF:molecular_function;MF:oxidoreductase activity	GO:0003824;GO:0016903;GO:0003674;GO:0016491	COG0369	G:Carbohydrate transport and metabolism	PF00667.24;PF01558.22;PF00175.25;PF17147.8	FAD_binding_1;POR;NAD_binding_1;PFOR_II	FAD binding domain;Pyruvate ferredoxin/flavodoxin oxidoreductase;Oxidoreductase NAD-binding domain;Pyruvat	cytoplasmic
KAF4510473.1	G6O67_002355	Fibronectin type III-like domain-containing protein	hypothetical protein G6O67_002355 [Ophiocordyceps sinensis]	1e-05	-16.61	0.001609	down	yes	16.2139	24.9416	24.8588	0	0	0	BP:organic substance metabolic process;BP:organic substance catabolic process;BP:primary metabolic process;BP:carbohydrate metabolic process;BP:polysaccharide metabolic process;BP:carbohydrate catabolic process;BP:polysaccharide catabolic process;BP:metabolic process;BP:biological_process;BP:macromolecule metabolic process;BP:catabolic process;BP:macromolecule catabolic processMF:hydrolase activi…	GO:0071704;GO:1901575;GO:0044238;GO:0005975;GO:0005976;GO:0016052;GO:0000272;GO:0008152;GO:0008150;GO:0043170;GO:0009056;GO:0009057GO:0016787;GO:0016798;GO:0003824;GO:0003674;GO:0004553	COG1472	S:Function unknown	PF01915.26;PF00933.25;PF14310.10	Glyco_hydro_3_C;Glyco_hydro_3;Fn3-like	Glycosyl hydrolase family 3 C-terminal domain;Glycosyl hydrolase family 3 N terminal domain;Fibronectin type III-like domain	extracellular
KAF4508969.1	G6O67_005285	Branched-chain-amino-acid aminotransferase	hypothetical protein G6O67_005285 [Ophiocordyceps sinensis]	1e-05	-16.61	7.71e-05	down	yes	13.7658	12.0295	14.8275	0	0	0	BP:primary metabolic process;BP:cellular process;BP:organonitrogen compound metabolic process;BP:organic acid metabolic process;BP:cellular amino acid metabolic process;BP:carboxylic acid metabolic process;BP:organic substance metabolic process;BP:nitrogen compound metabolic process;BP:biological_process;BP:cellular metabolic process;BP:metabolic process;BP:oxoacid metabolic process;BP:branched-c…	GO:0044238;GO:0009987;GO:1901564;GO:0006082;GO:0006520;GO:0019752;GO:0071704;GO:0006807;GO:0008150;GO:0044237;GO:0008152;GO:0043436;GO:0009081;GO:0044281GO:0004084;GO:0008483;GO:0003824;GO:0016740;GO:0003674;GO:0016769	COG0115	E:Amino acid transport and metabolism	PF01063.23	Aminotran_4	Amino-transferase class IV	cytoplasmic
KAF4511552.1	G6O67_003335	Malate/L-lactate dehydrogenase	hypothetical protein G6O67_003335 [Ophiocordyceps sinensis]	1e-05	-16.61	1.12e-09	down	yes	13.0679	13.0251	13.1868	0	0	0	MF:catalytic activity;MF:molecular_function;MF:oxidoreductase activity	GO:0003824;GO:0003674;GO:0016491	COG2055	C:Energy production and conversion	PF02615.18	Ldh_2	Malate/L-lactate dehydrogenase	peroxisomal

## Sheet: Table S2
Table S2. Differentially accumulated metabolites of wild and cultivated O. sinensis
Metabolite	P_value	FDR	VIP_pred_OPLS-DA	VIP_PLS-DA	FC(CS/ACS)	Log2FC(CS/ACS)	Significant	Regulate	Library ID	HMDB Superclass	HMDB Class	HMDB Subclass	M/Z	Retention time	Adducts	Formula	Metab ID	ID	Mode
Haloxyfop-P	2.232e-26	6.45e-23	3.3378	3.3376	0.0386	-4.6939	yes	down	HMDB0253047	Benzenoids	Benzene and substituted derivatives	2-phenoxypropionic acids	396.001	2.19065	M+Cl	C15H11ClF3NO4	metab_9589	neg_10214	neg
(1xi,3xi)-1,2,3,4-Tetrahydro-1-methyl-beta-carboline-3-carboxylic acid	6e-26	1.234e-22	3.1332	3.133	0.0334	-4.9023	yes	down	HMDB0031819;HMDB0037942	Alkaloids and derivatives	Harmala alkaloids	Not Available	275.104	4.93748	M+FA-H	C13H14N2O2	metab_14443	neg_4440	neg
Val Pro Val	2.466e-18	1.364e-16	3.0154	3.0153	0.0019	-9.0726	yes	down	-	-	-	-	314.207	2.53183	M+H	C15H27N3O4	metab_7255	pos_7808	pos
5-Nitro-2-(3-phenylpropylamino)benzoic acid	2.277e-23	1.467e-20	2.9347	2.9346	0.3535	-1.5002	yes	down	HMDB0255766	Benzenoids	Benzene and substituted derivatives	Benzoic acids and derivatives	659.236	2.44007	2M+Hac-H	C16H16N2O4	metab_9500	neg_10130	neg
Docosanedioic acid	5.035e-08	1.36e-07	2.9221	2.9216	4.0767	2.0274	yes	up	HMDB0242127;HMDB0304342;LMFA01170037	Lipids and lipid-like molecules	Fatty Acyls	Fatty acids and conjugates	415.307	5.94423	M+FA-H	C22H42O4	metab_16878	neg_6769	neg
Hydroxytyrosol 1-O-glucoside	5.317e-20	6.681e-18	2.8978	2.8977	5.7945	2.5347	yes	up	HMDB0041024	Organic oxygen compounds	Organooxygen compounds	Carbohydrates and carbohydrate conjugates	299.11	4.5475	M+H-H2O	C14H20O8	metab_5986	pos_6622	pos
Palmitoyl Ara-C	6.891e-15	8.931e-14	2.8913	2.891	0.142	-2.8161	yes	down	HMDB0256087	Nucleosides, nucleotides, and analogues	Pyrimidine nucleosides	Not Available	516.281	5.98407	M+Cl	C25H43N3O6	metab_16818	neg_6707	neg
Beta-Casomorphin-7	3.845e-21	8.549e-19	2.8044	2.8042	0.2642	-1.92	yes	down	HMDB0249108	Organic acids and derivatives	Carboxylic acids and derivatives	Amino acids, peptides, and analogues	347.186	2.05253	M+2H	C36H48N6O8	metab_7983	pos_8498	pos
N-desethyloxybutynin	7.854e-15	9.988e-14	2.7738	2.7737	21.7163	4.4407	yes	up	HMDB0061042	Benzenoids	Benzene and substituted derivatives	Not Available	352.186	2.13707	M+Na	C20H27NO3	metab_1982	pos_2850	pos
Dilazep	4.99e-08	1.349e-07	2.7622	2.7624	0.4997	-1.0009	yes	down	HMDB0251363	Benzenoids	Benzene and substituted derivatives	Benzoic acids and derivatives	303.157	4.57828	M+2H, M+Na, M+H	C31H44N2O10	metab_1395	pos_228	pos
2-Oxo-3-hydroxy-lysergide	2.763e-23	1.681e-20	2.7616	2.7614	0.4125	-1.2775	yes	down	HMDB0245284	Alkaloids and derivatives	Ergoline and derivatives	Lysergic acids and derivatives	369.2	2.15228	2M+3H2O+2H	C20H25N3O3	metab_7754	pos_8276	pos
(+)-Erysotrine	1.283e-18	8.329e-17	2.7401	2.7399	0.2791	-1.8411	yes	down	HMDB0030259	Alkaloids and derivatives	Erythrina alkaloids	Erythrinanes	336.155	2.19855	M+Na	C19H23NO3	metab_7680	pos_8205	pos
6-Keto-prostaglandin F1a	4.378e-19	3.578e-17	2.7053	2.7051	0.342	-1.5478	yes	down	PW_C001726;HMDB0002886	Lipids and lipid-like molecules	Fatty Acyls	Eicosanoids	388.269	6.13243	M+NH4	C20H34O6	metab_4858	pos_5556	pos
Didesethyl Chloroquine	1.011e-08	3.087e-08	2.6929	2.6928	0.3605	-1.4717	yes	down	HMDB0249267	Organoheterocyclic compounds	Quinolines and derivatives	Aminoquinolines and derivatives	585.253	2.06243	2M+Hac-H	C14H18ClN3	metab_12320	neg_2461	neg
Oxyterracin	3.649e-07	8.48e-07	2.6545	2.6547	2.7777	1.4739	yes	up	HMDB0014733;HMDB0256024	Phenylpropanoids and polyketides	Tetracyclines	Not Available	478.185	4.88805	M+NH4	C22H24N2O9	metab_5868	pos_6512	pos
(2E,7E)-Nona-2,7-dienedioylcarnitine	6.756e-16	1.232e-14	2.6276	2.6274	0.0999	-3.3237	yes	down	HMDB0241775	Lipids and lipid-like molecules	Fatty Acyls	Fatty acid esters	308.151	5.53753	M-H2O-H	C16H25NO6	metab_14756	neg_4729	neg
Indicine-N-oxide	1.303e-15	2.119e-14	2.5291	2.5289	2.1406	1.098	yes	up	HMDB0253458	Alkaloids and derivatives	Not Available	Not Available	316.175	2.58623	M+H	C15H25NO6	metab_7187	pos_7745	pos
O-Desmethyltramadol glucuronide	3.344e-23	1.886e-20	2.5183	2.5182	2.5215	1.3343	yes	up	HMDB0060856;PW_C040591	Organic oxygen compounds	Organooxygen compounds	Carbohydrates and carbohydrate conjugates	460.176	5.52153	M+Cl	C21H31NO8	metab_17622	neg_7467	neg
Morellin	1.27e-11	7.099e-11	2.5116	2.5114	0.5351	-0.9021	yes	down	HMDB0030794	Organosulfur compounds	Organic disulfides	Not Available	589.242	3.12667	M+FA-H	C33H36O7	metab_13190	neg_3286	neg
Zingerone	6.328e-14	6.285e-13	2.5063	2.5062	0.2662	-1.9094	yes	down	HMDB0032590	Benzenoids	Phenols	Methoxyphenols	239.092	3.77688	M+FA-H	C11H14O3	metab_18850	neg_8588	neg
3-Hydroxymethylantipyrine	8.174e-09	2.541e-08	2.4943	2.4941	0.4551	-1.1359	yes	down	HMDB0013840	Organoheterocyclic compounds	Azoles	Pyrazoles	453.174	1.99858	2M+FA-H	C11H12N2O2	metab_9860	neg_10473	neg
2-Hydroxymyristoylcarnitine	1.371e-20	2.202e-18	2.4723	2.4721	0.4288	-1.2217	yes	down	HMDB0013166;LMFA07070033	Lipids and lipid-like molecules	Fatty Acyls	Fatty acid esters	422.268	6.02388	M+Cl, M+FA-H	C21H41NO5	metab_11424	neg_1608	neg
N-Myristoyl Glutamic acid	8.288e-05	0.0001403	2.4084	2.4086	0.4871	-1.0378	yes	down	HMDB0242051	Organic acids and derivatives	Carboxylic acids and derivatives	Amino acids, peptides, and analogues	402.25	5.88053	M+FA-H	C19H35NO5	metab_15182	neg_5125	neg
4-Chloro-2-nitrobenzylalcohol	1.799e-21	4.621e-19	2.4034	2.4032	0.4597	-1.1212	yes	down	HMDB0249542	Organoheterocyclic compounds	Benzoxazoles	Not Available	568.263	2.11022	M+FA-H	C29H37N3O6	metab_9662	neg_10283	neg
Salicylamide glucuronide	2.298e-11	1.204e-10	2.3753	2.3751	0.4191	-1.2548	yes	down	HMDB0257458	Organic oxygen compounds	Organooxygen compounds	Carbohydrates and carbohydrate conjugates	312.073	2.83128	M-H2O-H, 2M-H, M-H	C13H15NO8	metab_17442	neg_73	neg
Cer(d18:1/18:1(9Z))	9.245e-15	1.154e-13	2.3735	2.3735	1.8973	0.9239	yes	up	LMSP02010003;HMDB0004948	Lipids and lipid-like molecules	Sphingolipids	Ceramides	586.519	6.74315	M+Na	C36H69NO3	metab_4043	pos_4784	pos
Thesinine 4'-O-glucoside	5.812e-23	3.054e-20	2.3585	2.3583	0.5583	-0.841	yes	down	HMDB0039900	Phenylpropanoids and polyketides	Flavonoids	Flavonoid glycosides	494.205	2.624	M+FA-H	C23H31NO8	metab_20253	neg_9881	neg
Metribuzin	7.867e-12	4.589e-11	2.3256	2.3256	0.1254	-2.9956	yes	down	HMDB0254685	Organosulfur compounds	Thioethers	Aryl thioethers	235.065	5.36953	M+Na-2H	C8H14N4OS	metab_17723	neg_7559	neg
6-Hydroxydec-7-enedioylcarnitine	9.799e-20	1.149e-17	2.3255	2.3254	0.4523	-1.1446	yes	down	HMDB0241093	Lipids and lipid-like molecules	Fatty Acyls	Fatty acid esters	404.193	4.9535	M+FA-H	C17H29NO7	metab_14452	neg_4449	neg
L-Acetylcarnitine	2.087e-09	7.268e-09	2.2982	2.298	0.5769	-0.7935	yes	down	PW_C000129;HMDB0000201;LMFA07070050	Lipids and lipid-like molecules	Fatty Acyls	Fatty acid esters	204.123	4.07533	M+H	C9H17NO4	metab_6182	pos_6804	pos
CDP-DG(LTE4/i-20:0)	3.426e-23	1.886e-20	2.293	2.2928	0.5979	-0.742	yes	down	HMDB0294125	Not Available	Not Available	Not Available	619.272	3.18643	M+2Na+H, M+2Na	C55H94N4O18P2S	metab_7836	pos_836	pos
Cer(t18:0/20:4(5Z,8Z,11Z,14Z)-OH(18R))	3.672e-06	7.479e-06	2.2833	2.2828	2.4006	1.2634	yes	up	HMDB0290154	Not Available	Not Available	Not Available	584.503	6.59647	M+H-2H2O	C38H69NO5	metab_4003	pos_4746	pos
Methionyl-Aspartate	1.184e-16	2.931e-15	2.2737	2.2735	0.5454	-0.8746	yes	down	HMDB0028969	Organic acids and derivatives	Carboxylic acids and derivatives	Amino acids, peptides, and analogues	301.026	4.5778	M+K-2H	C9H16N2O5S	metab_18227	neg_8015	neg
Ultram	1.284e-07	3.224e-07	2.2713	2.2714	0.5388	-0.8921	yes	down	HMDB0014339;HMDB0259401	Benzenoids	Phenol ethers	Anisoles	300.136	4.21777	M+K-2H	C16H25NO2	metab_18491	neg_8257	neg
N-Acetyl-9-aminominocycline, (4R)-	0.0005563	0.0008435	2.2692	2.2691	315.976	8.3037	yes	up	HMDB0259457	Organic oxygen compounds	Organooxygen compounds	Carbohydrates and carbohydrate conjugates	378.192	5.83272	M-H2O-H	C20H31NO7	metab_17060	neg_6942	neg
4-Amino-1-[(2R,5R)-5-(aminomethyl)-3,4-dihydroxyoxolan-2-yl]pyrimidin-2-one	2.316e-15	3.449e-14	2.2653	2.2652	0.5534	-0.8536	yes	down	HMDB0257705	Nucleosides, nucleotides, and analogues	5''-deoxyribonucleosides	Not Available	306.118	2.36083	M+ACN+Na	C9H14N4O4	metab_2157	pos_3014	pos
MURABUTIDE	3.055e-18	1.591e-16	2.2499	2.2497	0.5728	-0.804	yes	down	HMDB0254948	Organic acids and derivatives	Carboxylic acids and derivatives	Amino acids, peptides, and analogues	529.25	4.13778	M-H2O-H	C23H40N4O11	metab_13995	neg_4025	neg
7a-Hydroxy-cholestene-3-one	1.324e-11	7.348e-11	2.2414	2.2413	2.5054	1.325	yes	up	PW_C001336;HMDB0001993	Lipids and lipid-like molecules	Steroids and steroid derivatives	Cholestane steroids	464.352	5.98445	M+ACN+Na	C27H44O2	metab_5041	pos_5731	pos
Corynanthine	1.909e-06	4.03e-06	2.2279	2.2279	0.5154	-0.9564	yes	down	HMDB0015464;HMDB0250478	Alkaloids and derivatives	Yohimbine alkaloids	Not Available	375.167	5.74505	M+Na-2H	C21H26N2O3	metab_14999	neg_4952	neg
Cyclocreatine	0.0007838	0.001162	2.2259	2.2267	0.2613	-1.9364	yes	down	HMDB0250642	Organic acids and derivatives	Carboxylic acids and derivatives	Amino acids, peptides, and analogues	285.135	5.0815	2M-H	C5H9N3O2	metab_14517	neg_4508	neg
DG(6 keto-PGF1alpha/2:0/0:0)	0.0005676	0.0008596	2.2148	2.2135	0.0405	-4.6264	yes	down	HMDB0296912	Not Available	Not Available	Not Available	531.283	3.92138	M+FA-H	C25H42O9	metab_18717	neg_8467	neg
2-[(E)-2-(3-Nitrophenyl)vinyl]quinoline	0.0001416	0.0002328	2.2089	2.2089	0.4763	-1.0701	yes	down	HMDB0244962	Organoheterocyclic compounds	Quinolines and derivatives	Not Available	297.066	3.27977	M+Na-2H	C17H12N2O2	metab_19329	neg_9023	neg
(4S)-4-Amino-5-[(2R)-2-amino-3-sulfanylpropanoyl]oxy-5-oxopentanoic acid	1.96e-18	1.144e-16	2.208	2.2079	0.556	-0.8468	yes	down	HMDB0257667	Organic acids and derivatives	Carboxylic acids and derivatives	Amino acids, peptides, and analogues	287.01	3.47252	M+K-2H	C8H14N2O5S	metab_13548	neg_3617	neg
Nonylurea	3.06e-09	1.033e-08	2.2069	2.207	0.3221	-1.6342	yes	down	HMDB0255713	Organic acids and derivatives	Organic carbonic acids and derivatives	Ureas	231.145	1.84473	M+2Na-H	C10H22N2O	metab_8320	pos_8822	pos
Non-6-enedioylcarnitine	9.24e-12	5.312e-11	2.1893	2.1893	0.6097	-0.7139	yes	down	HMDB0241757	Lipids and lipid-like molecules	Fatty Acyls	Fatty acid esters	374.183	5.7052	M+FA-H	C16H27NO6	metab_17366	neg_7227	neg
Phe-Pro-Ile	3.762e-10	1.514e-09	2.1843	2.1843	0.4149	-1.2691	yes	down	HMDB0304808	Organic acids and derivatives	Carboxylic acids and derivatives	Amino acids, peptides, and analogues	374.209	4.90548	M-H	C20H29N3O4	metab_14426	neg_4425	neg
Etofenprox	1.002e-05	1.92e-05	2.1746	2.1743	2.1732	1.1198	yes	up	HMDB0252109	Benzenoids	Benzene and substituted derivatives	Diphenylethers	375.2	7.11173	M-H	C25H28O3	metab_15756	neg_5689	neg
Fusarin C	2.663e-12	1.735e-11	2.167	2.1669	0.6437	-0.6356	yes	down	HMDB0033337	Lipids and lipid-like molecules	Prenol lipids	Sesquiterpenoids	476.194	2.76745	M+FA-H	C23H29NO7	metab_12807	neg_2930	neg
Pantetheine	6.892e-11	3.239e-10	2.149	2.1488	0.5729	-0.8036	yes	down	HMDB0003426;PW_C001887	Organic acids and derivatives	Carboxylic acids and derivatives	Amino acids, peptides, and analogues	277.123	3.85742	M-H	C11H22N2O4S	metab_18781	neg_8525	neg
PC(O-18:0/0:0)	2.322e-06	4.854e-06	2.1294	2.1298	1.7099	0.7739	yes	up	HMDB0011149;LMGP01060014	Lipids and lipid-like molecules	Glycerophospholipids	Glycerophosphocholines	510.393	5.91457	M+H	C26H56NO6P	metab_3687	pos_4449	pos
Tranexamic Acid	2.268e-19	2.203e-17	2.1292	2.1291	0.6775	-0.5617	yes	down	HMDB0014447;PW_C008836;MJDBOTE0000780	Organic acids and derivatives	Carboxylic acids and derivatives	Amino acids, peptides, and analogues	202.108	4.5778	M+FA-H	C8H15NO2	metab_18233	neg_8020	neg
DG(20:4(6E,8Z,11Z,13E)-2OH(5S,15S)/i-19:0/0:0)	5.341e-08	1.436e-07	2.1159	2.1161	1.8195	0.8635	yes	up	HMDB0299908	Not Available	Not Available	Not Available	708.577	6.37258	M+NH4	C42H74O7	metab_4649	pos_5366	pos
Pelargonidin 3-sophoroside	2.319e-10	9.744e-10	2.1105	2.1105	0.5901	-0.7609	yes	down	LMPK12010018;HMDB0033679	Phenylpropanoids and polyketides	Flavonoids	Flavonoid glycosides	628.159	2.13408	M+Cl	C28H33O14+	metab_9624	neg_10247	neg
Adouetine Y	2.763e-13	2.3e-12	2.11	2.1099	0.6255	-0.6769	yes	down	HMDB0034101	Organic acids and derivatives	Carboxylic acids and derivatives	Amino acids, peptides, and analogues	591.292	5.5673	M+Na	C34H40N4O4	metab_3380	pos_4154	pos
2-[[2-(4-Hydroxyphenyl)ethylamino]methyl]-3,4-dihydro-2H-naphthalen-1-one	1.674e-11	9.042e-11	2.1098	2.1097	1.6051	0.6826	yes	up	HMDB0253061	Benzenoids	Tetralins	Not Available	313.191	2.5631	M+NH4	C19H21NO2	metab_7221	pos_7776	pos
Betamethasone 17-benzoate	1.408e-21	4.174e-19	2.1036	2.1035	0.6158	-0.6994	yes	down	HMDB0249158	Lipids and lipid-like molecules	Steroids and steroid derivatives	Hydroxysteroids	495.219	2.63195	M-H	C29H33FO6	metab_20234	neg_9863	neg
Hygromycin B	2.285e-23	1.467e-20	2.1005	2.1004	0.6196	-0.6905	yes	down	HMDB0034229	Organic oxygen compounds	Organooxygen compounds	Carbohydrates and carbohydrate conjugates	508.218	2.68758	M-H2O-H	C20H37N3O13	metab_20154	neg_9789	neg
N-Palmitoyl Serine	1.024e-08	3.12e-08	2.0985	2.0986	0.5602	-0.836	yes	down	HMDB0241932;LMFA08020101	Organic acids and derivatives	Carboxylic acids and derivatives	Amino acids, peptides, and analogues	324.254	6.07965	M-H2O-H, 2M+FA-H	C19H37NO4	metab_11134	neg_1338	neg
Cyclocalopin C1	0.0004329	0.0006668	2.098	2.0976	0.2591	-1.9484	yes	down	HMDB0039812	Organoheterocyclic compounds	Furopyrans	Not Available	341.124	5.0095	M+FA-H	C15H20O6	metab_17948	neg_7762	neg
LysoPC(14:1(9Z)/0:0)	4.902e-11	2.389e-10	2.0973	2.0971	1.6069	0.6843	yes	up	HMDB0010380	Lipids and lipid-like molecules	Glycerophospholipids	Glycerophosphocholines	510.284	6.54128	M+FA-H	C22H44NO7P	metab_16253	neg_6154	neg
Dehydrovomifoliol	0.001161	0.001689	2.0937	2.0957	66.55	6.0564	yes	up	HMDB0302822;LMPR0103050009;HMDB0036819	Lipids and lipid-like molecules	Prenol lipids	Sesquiterpenoids	240.159	5.76853	M+NH4	C13H18O3	metab_9320	pos_6117	pos
Unknown 370	8.027e-06	1.557e-05	2.0925	2.0924	1.7001	0.7656	yes	up	HMDB0039022	Lipids and lipid-like molecules	Prenol lipids	Sesterterpenoids	457.296	6.1428	M+FA-H	C27H40O3	metab_16580	neg_6483	neg
Deoxyguanosine	2.379e-07	5.706e-07	2.0889	2.0886	0.5526	-0.8556	yes	down	HMDB0000085;PW_C000058;MJDBOTE0000696	Nucleosides, nucleotides, and analogues	Purine nucleosides	Purine 2''-deoxyribonucleosides	266.09	2.48793	M-H	C10H13N5O4	metab_9481	neg_10110	neg
Cyclo(Arg-Gly-Asp-D-Phe-Val)	1.164e-09	4.28e-09	2.0872	2.0871	0.6622	-0.5947	yes	down	HMDB0250680	Organic acids and derivatives	Carboxylic acids and derivatives	Amino acids, peptides, and analogues	592.317	3.73468	M+H, M+NH4, M+Na	C26H38N8O7	metab_2194	pos_305	pos
2-Amino-3-methyl-1-pyrrolidin-1-YL-butan-1-one	1.679e-22	7.19e-20	2.0825	2.0823	0.5759	-0.7962	yes	down	HMDB0246938	Organic acids and derivatives	Carboxylic acids and derivatives	Amino acids, peptides, and analogues	215.14	2.9668	M+FA-H	C9H18N2O	metab_13014	neg_3123	neg
Kinetin-9-N-glucoside	3.212e-06	6.601e-06	2.0795	2.0795	0.5471	-0.87	yes	down	HMDB0012244	Organic oxygen compounds	Organooxygen compounds	Carbohydrates and carbohydrate conjugates	395.166	1.86735	2M+3H2O+2H, M+NH4	C16H19N5O6	metab_4322	pos_505	pos
3beta-Hydroxypregn-5-en-20-one sulfate	5.963e-12	3.585e-11	2.0775	2.0774	0.6397	-0.6445	yes	down	HMDB0060382	Lipids and lipid-like molecules	Steroids and steroid derivatives	Sulfated steroids	441.198	3.84947	M+FA-H	C21H32O5S	metab_13810	neg_3858	neg
Ascomycin	0.0009521	0.0014	2.0768	2.0778	1.9004	0.9263	yes	up	HMDB0248652	Phenylpropanoids and polyketides	Macrolide lactams	Not Available	836.485	6.2215	M+FA-H	C43H69NO12	metab_16448	neg_6351	neg
24-Hydroxytetracosanoic acid	6.978e-09	2.202e-08	2.0743	2.0743	0.6481	-0.6257	yes	down	HMDB0302964	Lipids and lipid-like molecules	Fatty Acyls	Fatty acids and conjugates	402.394	5.89908	M+NH4	C24H48O3	metab_5187	pos_5867	pos
Cyclin D1	2.264e-13	1.929e-12	2.0671	2.067	0.6872	-0.5412	yes	down	HMDB0250628	Organic acids and derivatives	Carboxylic acids and derivatives	Amino acids, peptides, and analogues	954.478	3.53367	M+H, M+Na, M+2H	C43H71N9O11S2	metab_2271	pos_312	pos
Cinnavalininate	3.985e-10	1.595e-09	2.0662	2.066	0.6089	-0.7158	yes	down	HMDB0004078;PW_C002050	Organoheterocyclic compounds	Benzoxazines	Phenoxazines	335.01	4.77767	M+Cl	C14H8N2O6	metab_14358	neg_4363	neg
Pravastatin lactone	1.473e-13	1.319e-12	2.0412	2.0411	0.6215	-0.6861	yes	down	HMDB0256737	Organoheterocyclic compounds	Lactones	Delta valerolactones	405.224	4.5778	M-H, M+Na-2H	C23H34O6	metab_9375	neg_1001	neg
P-Benzosemiquinone	1.669e-15	2.622e-14	2.0381	2.038	0.67	-0.5778	yes	down	HMDB0256033	Benzenoids	Phenols	1-hydroxy-2-unsubstituted benzenoids	238.107	4.29975	2M+NH4	C6H6O2	metab_6075	pos_6706	pos
N-Docosahexaenoyl Glutamine	5.375e-10	2.102e-09	2.0346	2.0345	1.5605	0.642	yes	up	LMFA08020129;HMDB0242012	Organic acids and derivatives	Carboxylic acids and derivatives	Amino acids, peptides, and analogues	498.336	5.6137	M+ACN+H	C27H40N2O4	metab_5623	pos_6285	pos
LysoPI(18:0/0:0)	2.027e-11	1.076e-10	2.0329	2.0328	1.5521	0.6342	yes	up	HMDB0240261	Lipids and lipid-like molecules	Glycerophospholipids	Glycerophosphoinositols	599.321	7.11952	M-H	C27H53O12P	metab_15765	neg_5698	neg
Psilocin	2.184e-10	9.235e-10	2.0318	2.0317	0.6061	-0.7223	yes	down	HMDB0042000	Organoheterocyclic compounds	Indoles and derivatives	Tryptamines and derivatives	249.124	3.19118	M+FA-H	C12H16N2O	metab_19476	neg_9159	neg
Diepomuricanin A	5.138e-12	3.151e-11	2.022	2.0219	1.7579	0.8139	yes	up	HMDB0040921	Lipids and lipid-like molecules	Fatty Acyls	Fatty alcohols	591.463	6.182	M+FA-H	C35H62O4	metab_16500	neg_6404	neg
Falecalcitriol	2.068e-10	8.795e-10	2.0218	2.0217	1.4772	0.5629	yes	up	HMDB0252159	Lipids and lipid-like molecules	Steroids and steroid derivatives	Vitamin D and derivatives	523.268	6.52537	M-H	C27H38F6O3	metab_16263	neg_6163	neg
Deoxycholylglycine	8.751e-13	6.44e-12	2.0202	2.02	0.5053	-0.9848	yes	down	HMDB0000631;HMDB0242414;LMST05030006	Lipids and lipid-like molecules	Steroids and steroid derivatives	Bile acids, alcohols and derivatives	247.645	1.12093	M+2Na+H, M+2Na-H, M+2Na	C26H43NO5	metab_6176	pos_68	pos
Bipindogulomethyloside	2.079e-10	8.834e-10	2.016	2.0159	0.6362	-0.6524	yes	down	HMDB0030623	Lipids and lipid-like molecules	Steroids and steroid derivatives	Steroid lactones	597.295	3.03065	M+FA-H	C29H44O10	metab_19716	neg_9380	neg
Palatinose	8.685e-09	2.684e-08	2.0093	2.0091	1.5096	0.5942	yes	up	HMDB0256083	Organic oxygen compounds	Organooxygen compounds	Carbohydrates and carbohydrate conjugates	360.15	2.2987	M+NH4	C12H22O11	metab_7552	pos_8081	pos
Ustiloxin C	3.972e-10	1.59e-09	2.0067	2.0067	0.6045	-0.7261	yes	down	HMDB0041053	Organic acids and derivatives	Carboxylic acids and derivatives	Amino acids, peptides, and analogues	557.193	3.07065	M-H	C23H34N4O10S	metab_13130	neg_3230	neg
Glycerol 3-hydroxybutyrate	2.799e-21	6.742e-19	2.0025	2.0024	1.547	0.6295	yes	up	HMDB0252839	Lipids and lipid-like molecules	Glycerolipids	Monoradylglycerols	374.199	5.76853	2M+NH4	C7H14O5	metab_5440	pos_6111	pos
N-Palmitoyl Cysteine	2.939e-19	2.668e-17	2.0008	2.0006	0.6033	-0.729	yes	down	HMDB0241923	Lipids and lipid-like molecules	Fatty Acyls	Fatty acids and conjugates	299.15	4.7378	M+FA-H	C14H22O4	metab_14335	neg_4341	neg
2,3-Dinor-TXB1	7.623e-07	1.693e-06	1.9971	1.9975	0.6725	-0.5723	yes	down	LMFA03030012;HMDB0245413	Lipids and lipid-like molecules	Fatty Acyls	Fatty acids and conjugates	387.239	6.07965	M+FA-H	C19H34O5	metab_16709	neg_6605	neg
Trans-4-Aminocyclohexanecarboxylic acid	1.126e-16	2.812e-15	1.9905	1.9905	0.5574	-0.8433	yes	down	HMDB0246355	Organic acids and derivatives	Carboxylic acids and derivatives	Amino acids, peptides, and analogues	331.188	5.0095	2M+FA-H	C7H13NO2	metab_17949	neg_7763	neg
(4Z,7Z,10Z,13Z,16Z)-19,20-Dihydroxydocosa-4,7,10,13,16-pentaenoylcarnitine	3.417e-12	2.17e-11	1.9847	1.9845	1.4833	0.5688	yes	up	HMDB0241611	Lipids and lipid-like molecules	Fatty Acyls	Fatty acid esters	540.312	5.64953	M+Cl	C29H47NO6	metab_17461	neg_7316	neg
Benzamide, 4-chloro-N-(2-(3-oxo-4-morpholinyl)ethyl)-	1.67e-08	4.905e-08	1.9797	1.9796	0.6155	-0.7001	yes	down	HMDB0257254	Benzenoids	Benzene and substituted derivatives	Benzoic acids and derivatives	281.07	2.1261	M-H, M+Na-2H	C13H15ClN2O3	metab_14986	neg_494	neg
LysoPI(18:1(9Z)/0:0)	3.371e-12	2.148e-11	1.9788	1.9788	1.4422	0.5282	yes	up	HMDB0061693	Lipids and lipid-like molecules	Glycerophospholipids	Glycerophosphoinositols	597.305	6.94317	M-H	C27H51O12P	metab_15700	neg_5638	neg
Lupiwighteone hydrate 7-glucoside	5.436e-14	5.497e-13	1.9738	1.9737	1.4308	0.5169	yes	up	HMDB0034813	Phenylpropanoids and polyketides	Isoflavonoids	Isoflavonoid O-glycosides	282.078	0.810633	M+2Na	C26H30O11	metab_1359	pos_2245	pos
Isobutyl 4-hydroxybenzoate	1.021e-18	7.008e-17	1.9722	1.9721	0.5996	-0.7379	yes	down	HMDB0253608	Benzenoids	Benzene and substituted derivatives	Benzoic acids and derivatives	239.092	4.20177	M+FA-H	C11H14O3	metab_18503	neg_8268	neg
6'-Apiosyllotaustralin	1.712e-17	6.127e-16	1.9706	1.9704	0.6564	-0.6075	yes	down	HMDB0034207	Organic oxygen compounds	Organooxygen compounds	Carbohydrates and carbohydrate conjugates	845.348	2.84722	2M+Hac-H	C16H27NO10	metab_12903	neg_3020	neg
(9E,12E)-N-(2-Hydroxyethyl)octadeca-9,12-dienamide	1.823e-15	2.81e-14	1.9671	1.967	1.6626	0.7335	yes	up	HMDB0247196	Organic acids and derivatives	Carboximidic acids and derivatives	Carboximidic acids	306.279	6.74315	M+H-H2O, M+H	C20H37NO2	metab_249	pos_1223	pos
17-Hydroxy-3,11,20-trioxopregn-4-en-21-yl acetate	7.567e-18	3.135e-16	1.9641	1.964	0.5856	-0.7721	yes	down	HMDB0002802;HMDB0243633;HMDB0015459	Lipids and lipid-like molecules	Steroids and steroid derivatives	Hydroxysteroids	423.177	3.95337	M+Na-2H	C23H30O6	metab_20378	neg_3922	neg
Deoxyinosine	4.034e-12	2.519e-11	1.9518	1.9516	0.7066	-0.5011	yes	down	PW_C000050;HMDB0000071;MJDBOTE0001081	Nucleosides, nucleotides, and analogues	Purine nucleosides	Purine 2''-deoxyribonucleosides	251.078	2.46395	M+Cl, 2M-H, M-H	C10H12N4O4	metab_15873	neg_58	neg
Budralazine	7.667e-08	2.006e-07	1.9479	1.9477	0.4762	-1.0703	yes	down	HMDB0249426	Organoheterocyclic compounds	Diazanaphthalenes	Benzodiazines	285.135	4.8415	M+FA-H	C14H16N4	metab_18047	neg_7851	neg
Hexosylsphingosine	1.496e-12	1.031e-11	1.9469	1.9467	0.7072	-0.4998	yes	down	HMDB0253164	Lipids and lipid-like molecules	Sphingolipids	Glycosphingolipids	478.337	5.84578	M+H-H2O, M+H	C24H47NO8	metab_84	pos_1075	pos
Tylosin	9.76e-15	1.214e-13	1.9454	1.9453	0.7228	-0.4683	yes	down	LMPK04000004;HMDB0034108	Organic oxygen compounds	Organooxygen compounds	Carbohydrates and carbohydrate conjugates	952.463	4.07377	M+K-2H	C46H77NO17	metab_13959	neg_3994	neg
Pivagabine	2.428e-06	5.063e-06	1.9435	1.9435	0.5547	-0.8502	yes	down	HMDB0246575	Organic acids and derivatives	Carboxylic acids and derivatives	Amino acids, peptides, and analogues	168.102	4.3778	M-H2O-H	C9H17NO3	metab_18382	neg_8159	neg
Beta-Elemonic acid	6.531e-15	8.502e-14	1.9405	1.9404	1.5157	0.6	yes	up	HMDB0034963	Benzenoids	Benzene and substituted derivatives	Not Available	496.379	6.06233	M+ACN+H	C30H46O3	metab_3794	pos_4552	pos
N'-Hydroxysaxitoxin	5.45e-14	5.507e-13	1.9377	1.9376	1.8853	0.9148	yes	up	HMDB0033664	Phenylpropanoids and polyketides	Saxitoxins, gonyautoxins, and derivatives	Not Available	296.114	4.24977	M-H2O-H	C10H17N7O5	metab_14058	neg_4084	neg
3,4-Dihydro-2H-1-benzopyran-2-one	2.869e-10	1.18e-09	1.9365	1.9364	0.6375	-0.6495	yes	down	HMDB0036626	Phenylpropanoids and polyketides	3,4-dihydrocoumarins	Not Available	193.05	5.32153	M+FA-H	C9H8O2	metab_17758	neg_7591	neg
Endralazine	7.554e-15	9.649e-14	1.9303	1.9302	0.6266	-0.6744	yes	down	HMDB0251804	Benzenoids	Benzene and substituted derivatives	Benzoic acids and derivatives	268.119	4.00917	M-H	C14H15N5O	metab_18656	neg_8408	neg
Alpha-Hederin	2.853e-08	8.06e-08	1.9294	1.929	1.4065	0.4921	yes	up	HMDB0248219;HMDB0249131;MJDBOTE0000970	Lipids and lipid-like molecules	Prenol lipids	Triterpenoids	773.452	5.8759	M+H-H2O, M+Na	C41H66O12	metab_546	pos_1491	pos
D-1-[(3-Carboxypropyl)amino]-1-deoxyfructose	2.353e-11	1.229e-10	1.9283	1.9282	0.7183	-0.4774	yes	down	HMDB0038663	Organic acids and derivatives	Carboxylic acids and derivatives	Amino acids, peptides, and analogues	266.123	0.6497	M+H-H2O, M+H	C10H19NO7	metab_1043	pos_1944	pos
Isopropyl apiosylglucoside	1.694e-10	7.345e-10	1.9282	1.9281	0.6871	-0.5415	yes	down	HMDB0041513	Organic oxygen compounds	Organooxygen compounds	Carbohydrates and carbohydrate conjugates	372.186	2.90063	M+NH4, M+Na	C14H26O10	metab_7298	pos_785	pos
Diethyl hydrogen phosphate	4.833e-11	2.358e-10	1.9233	1.9231	1.6285	0.7035	yes	up	HMDB0012209	Organic acids and derivatives	Organic phosphoric acids and derivatives	Phosphate esters	155.047	5.02672	M+H	C4H11O4P	metab_3258	pos_4041	pos
Cephaeline	1.304e-06	2.811e-06	1.9185	1.9186	0.5104	-0.9702	yes	down	HMDB0249806	Alkaloids and derivatives	Emetine alkaloids	Not Available	499.317	5.76853	M+CH3OH+H	C28H38N2O4	metab_5436	pos_6108	pos
4-Bis(2-hydroxyethyl)amino-L-phenylalanine	1.682e-15	2.635e-14	1.9143	1.9142	0.6716	-0.5744	yes	down	HMDB0247322	Organic acids and derivatives	Carboxylic acids and derivatives	Amino acids, peptides, and analogues	251.139	2.57077	M+H-H2O	C13H20N2O4	metab_7211	pos_7767	pos
Asparaginyl-Leucine	2.423e-14	2.685e-13	1.9094	1.9093	0.6425	-0.6383	yes	down	HMDB0028735	Organic acids and derivatives	Carboxylic acids and derivatives	Amino acids, peptides, and analogues	244.13	2.63993	M-H	C10H19N3O4	metab_12690	neg_2816	neg
Aspartame	6.67e-14	6.573e-13	1.9058	1.9057	0.6545	-0.6115	yes	down	HMDB0001894;MJDBOTE0001640	Organic acids and derivatives	Carboxylic acids and derivatives	Amino acids, peptides, and analogues	293.114	4.24177	M-H	C14H18N2O5	metab_18474	neg_8241	neg
5,8,11-Eicosatrienoic acid	6.48e-11	3.057e-10	1.9028	1.9026	0.6933	-0.5284	yes	down	HMDB0010378;LMFA01030157	Lipids and lipid-like molecules	Fatty Acyls	Fatty acids and conjugates	351.254	6.13492	M+FA-H	C20H34O2	metab_16609	neg_6511	neg
L-a-Lysophosphatidylserine	3.863e-13	3.086e-12	1.9025	1.9024	1.3699	0.4541	yes	up	-	-	-	-	524.299	6.56518	M-H	C24H48NO9P	metab_16236	neg_6138	neg
Nedocromil	1.84e-10	7.902e-10	1.9012	1.9011	0.6867	-0.5422	yes	down	HMDB0014854	Organoheterocyclic compounds	Benzopyrans	1-benzopyrans	389.134	2.37647	M+NH4	C19H17NO7	metab_7448	pos_7987	pos
Doqualast	1.499e-11	8.199e-11	1.8971	1.8969	0.6334	-0.6588	yes	down	HMDB0251585	Organoheterocyclic compounds	Pyridopyrimidines	Not Available	275.023	3.28773	M+Cl	C13H8N2O3	metab_13398	neg_3476	neg
Mirogabalin	0.000732	0.00109	1.8967	1.8961	2.2438	1.1659	yes	up	HMDB0254752	Organic acids and derivatives	Carboxylic acids and derivatives	Amino acids, peptides, and analogues	242.175	4.9111	M+CH3OH+H, M+ACN+Na	C12H19NO2	metab_9182	pos_967	pos
Validamycin A	8.919e-11	4.105e-10	1.8929	1.8925	0.5665	-0.8198	yes	down	HMDB0036592	Organic oxygen compounds	Organooxygen compounds	Carbohydrates and carbohydrate conjugates	496.205	2.79932	M-H	C20H35NO13	metab_12838	neg_2959	neg
Tebuconazole	5.73e-11	2.747e-10	1.8922	1.8921	0.6567	-0.6068	yes	down	HMDB0258762	Benzenoids	Benzene and substituted derivatives	Phenylbutylamines	328.123	3.82488	M+Na-2H	C16H22ClN3O	metab_18811	neg_8552	neg
Lys Leu	3.527e-11	1.778e-10	1.889	1.8889	0.6994	-0.5159	yes	down	-	-	-	-	260.197	1.50288	M+H	C12H25N3O3	metab_8430	pos_8943	pos
1-Deoxy-1-morpholino-D-fructose	1.097e-08	3.325e-08	1.8852	1.8853	0.6642	-0.5902	yes	down	HMDB0243858	Organoheterocyclic compounds	Oxazinanes	Morpholines	270.096	4.5778	M+Na-2H	C10H19NO6	metab_18230	neg_8018	neg
PA(18:1(12Z)-2OH(9,10)/18:0)	3.859e-11	1.927e-10	1.8824	1.8824	0.7125	-0.4889	yes	down	HMDB0263632	Not Available	Not Available	Not Available	733.503	6.21363	M-H	C39H75O10P	metab_15482	neg_5427	neg
10-Formyldihydrofolate	1.018e-12	7.368e-12	1.8814	1.8813	0.7019	-0.5107	yes	down	HMDB0006485	Organoheterocyclic compounds	Pteridines and derivatives	Pterins and derivatives	960.329	5.5673	2M+NH4	C20H21N7O7	metab_5662	pos_6323	pos
(7'R)-(+)-Lyoniresinol 9'-glucoside	9.729e-22	3.124e-19	1.8812	1.8811	1.4462	0.5323	yes	up	HMDB0038922	Lignans, neolignans and related compounds	Lignan glycosides	Not Available	619.178	3.54455	M+K-2H	C28H38O13	metab_13599	neg_3665	neg
Ricinoleic acid	3.109e-09	1.048e-08	1.8776	1.8777	0.6714	-0.5749	yes	down	LMFA02000184;HMDB0034297	Lipids and lipid-like molecules	Fatty Acyls	Fatty acids and conjugates	316.284	7.35872	M+NH4	C18H34O3	metab_4172	pos_4910	pos
PL	2.044e-16	4.526e-15	1.8738	1.8737	0.661	-0.5972	yes	down	HMDB0302594	Phenylpropanoids and polyketides	Macrolides and analogues	Not Available	541.302	4.4018	M-H	C28H46O10	metab_18365	neg_8143	neg
Kioukasin A	8.604e-14	8.227e-13	1.8717	1.8716	1.4901	0.5754	yes	up	-	-	-	-	503.107	6.73537	M+K	C21H24N2O10	metab_4507	pos_5229	pos
Tridec-8-enedioylcarnitine	1.676e-08	4.922e-08	1.8715	1.8715	0.702	-0.5104	yes	down	HMDB0241319	Lipids and lipid-like molecules	Fatty Acyls	Fatty acid esters	384.239	5.99205	M-H	C20H35NO6	metab_16812	neg_6700	neg
(6E,9E)-Tetradeca-6,9-dienedioylcarnitine	3.198e-11	1.625e-10	1.8669	1.867	1.4826	0.5682	yes	up	HMDB0241392	Lipids and lipid-like molecules	Fatty Acyls	Fatty acid esters	434.197	5.56153	M+K-2H	C21H35NO6	metab_14780	neg_4750	neg
16-DHPS	6.054e-19	4.544e-17	1.8654	1.8652	1.4392	0.5253	yes	up	HMDB0244722	Lipids and lipid-like molecules	Steroids and steroid derivatives	Sulfated steroids	458.195	4.61712	M+ACN+Na	C21H30O5S	metab_3184	pos_3973	pos
Virginiamycin	4.062e-10	1.623e-09	1.8642	1.8642	0.7054	-0.5036	yes	down	HMDB0030520	Organic acids and derivatives	Peptidomimetics	Depsipeptides	841.393	3.10135	M+NH4	C43H49N7O10	metab_2626	pos_3460	pos
Gynocardin	2.434e-16	5.269e-15	1.8638	1.8637	0.7189	-0.4762	yes	down	HMDB0029913	Organic oxygen compounds	Organooxygen compounds	Carbohydrates and carbohydrate conjugates	302.088	2.83927	M-H	C12H17NO8	metab_12886	neg_3004	neg
Carazolol	4.395e-19	3.578e-17	1.8633	1.8632	0.7025	-0.5095	yes	down	HMDB0249603	Organoheterocyclic compounds	Indoles and derivatives	Carbazoles	619.324	4.56277	2M+Na	C18H22N2O2	metab_3164	pos_3954	pos
Taxine B	5.588e-09	1.785e-08	1.8625	1.8626	1.524	0.6079	yes	up	HMDB0258750	Lipids and lipid-like molecules	Prenol lipids	Diterpenoids	566.316	5.71425	M+H-H2O	C33H45NO8	metab_5511	pos_6181	pos
Tridecanedioylcarnitine	7.667e-17	2.037e-15	1.862	1.8619	0.6663	-0.5858	yes	down	HMDB0241347	Lipids and lipid-like molecules	Fatty Acyls	Fatty acid esters	368.244	6.03183	M-H2O-H	C20H37NO6	metab_15325	neg_5269	neg
N-(L-Arginino)succinate	1.16e-08	3.497e-08	1.8616	1.8616	0.7051	-0.5042	yes	down	HMDB0000052	Organic acids and derivatives	Carboxylic acids and derivatives	Amino acids, peptides, and analogues	289.115	0.623567	M-H, M+K-2H	C10H18N4O6	metab_10244	neg_1085	neg
Ajugose	4.752e-17	1.377e-15	1.8603	1.8601	0.685	-0.5458	yes	down	HMDB0304260	Organic oxygen compounds	Organooxygen compounds	Carbohydrates and carbohydrate conjugates	989.321	2.47193	M-H	C36H62O31	metab_12512	neg_2642	neg
Thymidine	4.315e-19	3.563e-17	1.8578	1.8577	0.739	-0.4363	yes	down	PW_C000187;HMDB0000273;MJDBOTE0000448	Nucleosides, nucleotides, and analogues	Pyrimidine nucleosides	Pyrimidine 2''-deoxyribonucleosides	287.089	2.60808	M+Cl, M+FA-H	C10H14N2O5	metab_15691	neg_563	neg
1-Stearoylglycerophosphoserine	6.676e-18	2.867e-16	1.8418	1.8416	1.381	0.4657	yes	up	HMDB0061698	Lipids and lipid-like molecules	Glycerophospholipids	Glycerophosphoserines	526.314	6.75863	M+H	C24H48NO9P	metab_4498	pos_5220	pos
Leucodopachrome	2.467e-10	1.03e-09	1.8416	1.8417	1.5681	0.649	yes	up	HMDB0004067;PW_C002044	Organoheterocyclic compounds	Indoles and derivatives	Indolecarboxylic acids and derivatives	178.05	3.3559	M+H-H2O	C9H9NO4	metab_6541	pos_7139	pos
3,7-Dihydroxytetradecanoylcarnitine	5.654e-08	1.512e-07	1.8398	1.8396	1.4175	0.5033	yes	up	HMDB0241350	Lipids and lipid-like molecules	Fatty Acyls	Fatty acid esters	424.271	5.92032	M-H2O-H, M+Na-2H	C21H41NO6	metab_11085	neg_1294	neg
Enalapril	1.054e-13	9.894e-13	1.8378	1.8377	0.7078	-0.4986	yes	down	HMDB0014722;PW_C009073;HMDB0249344;MJDBOTE0001447	Organic acids and derivatives	Carboxylic acids and derivatives	Amino acids, peptides, and analogues	397.172	3.68088	M+Na-2H	C20H28N2O5	metab_18921	neg_8652	neg
4-Ethoxy-4-oxobutanoylcarnitine	0.004517	0.006095	1.8322	1.832	2.2078	1.1426	yes	up	HMDB0241811	Lipids and lipid-like molecules	Fatty Acyls	Fatty acid esters	288.145	4.7697	M-H	C13H23NO6	metab_18095	neg_7897	neg
Tetradeca-6,9,12-trienoylcarnitine	1.61e-16	3.708e-15	1.83	1.8298	0.6891	-0.5373	yes	down	HMDB0241399	Lipids and lipid-like molecules	Fatty Acyls	Fatty acid esters	410.255	6.00002	M+FA-H	C21H35NO4	metab_15308	neg_5250	neg
6alpha,9alpha-Difluoroprednisolone-17-butyrate	0.0005784	0.0008745	1.8287	1.8293	0.367	-1.446	yes	down	HMDB0060797	Lipids and lipid-like molecules	Steroids and steroid derivatives	Hydroxysteroids	487.193	2.50395	M+Na-2H	C25H32F2O6	metab_9458	neg_10089	neg
3-Hydroxy-4-(4-hydroxyphenyl)-1H,3H-naphtho[1,8-cd]pyran-1-one	1.366e-09	4.941e-09	1.8226	1.8225	0.6546	-0.6113	yes	down	HMDB0039405	Benzenoids	Naphthalenes	Phenylnaphthalenes	329.021	4.36978	M+K-2H	C18H12O4	metab_18386	neg_8162	neg
Tryptophyl-Glutamine	1.776e-12	1.203e-11	1.8222	1.822	0.6662	-0.5859	yes	down	HMDB0029081	Organic acids and derivatives	Carboxylic acids and derivatives	Amino acids, peptides, and analogues	377.147	3.13467	M+FA-H, 2M-H	C16H20N4O4	metab_17358	neg_722	neg
Fasciculic acid C	5.25e-14	5.337e-13	1.821	1.8209	1.3112	0.3909	yes	up	LMST01010390;HMDB0036440	Lipids and lipid-like molecules	Prenol lipids	Triterpenoids	674.42	5.89132	M+H-2H2O	C38H63NO11	metab_5194	pos_5873	pos
Gluten exorphin B4	4.972e-08	1.345e-07	1.8188	1.8188	0.6854	-0.5449	yes	down	HMDB0059794	Organic acids and derivatives	Carboxylic acids and derivatives	Amino acids, peptides, and analogues	574.183	5.50553	M+FA-H	C24H27N5O9	metab_14742	neg_4716	neg
Olanzapine	5.07e-11	2.462e-10	1.8184	1.8184	1.4393	0.5254	yes	up	HMDB0005012	Organoheterocyclic compounds	Benzodiazepines	Not Available	330.173	5.83797	M+NH4	C17H20N4S	metab_5314	pos_5995	pos
(2S,3R,4R,6R,7S,8R,9R)-1,2,3,4,6,7,8,9-Octahydroxydecan-5-one	2.076e-13	1.788e-12	1.8181	1.8179	0.7461	-0.4225	yes	down	HMDB0255321	Lipids and lipid-like molecules	Fatty Acyls	Fatty alcohols	319.078	0.725367	M+Cl	C10H20O9	metab_10331	neg_10936	neg
2',3'-Dideoxyuridine	1.91e-11	1.02e-10	1.8172	1.817	0.678	-0.5606	yes	down	HMDB0245547	Nucleosides, nucleotides, and analogues	Pyrimidine nucleosides	Pyrimidine 2'',3''-dideoxyribonucleosides	230.113	1.02013	M+NH4	C9H12N2O4	metab_8713	pos_9216	pos
4-hydroxy Nonenal Glutathione	3.009e-09	1.016e-08	1.8168	1.8167	1.4636	0.5495	yes	up	HMDB0240578	Organic acids and derivatives	Carboxylic acids and derivatives	Amino acids, peptides, and analogues	462.192	5.04148	M-H	C19H33N3O8S	metab_17921	neg_7738	neg
Arg-gly-asp-ser	1.411e-15	2.262e-14	1.8154	1.8153	1.4444	0.5305	yes	up	HMDB0248573	Organic acids and derivatives	Carboxylic acids and derivatives	Amino acids, peptides, and analogues	398.181	3.51037	M+H-2H2O	C15H27N7O8	metab_6447	pos_7049	pos
PA(2:0/LTE4)	6.234e-12	3.724e-11	1.8148	1.8147	0.7168	-0.4804	yes	down	HMDB0266519	Not Available	Not Available	Not Available	636.266	3.60318	M+2H, M+H	C28H46NO11PS	metab_8267	pos_877	pos
2-hydroxy-3-butenylglucosinolate	9.1e-21	1.644e-18	1.8134	1.8133	1.3644	0.4483	yes	up	HMDB0304069	Organic oxygen compounds	Organooxygen compounds	Carbohydrates and carbohydrate conjugates	423.003	5.62555	M+Cl	C11H18NO10S2-	metab_14854	neg_4818	neg
L-alpha-Amino-1H-pyrrole-1-hexanoic acid	5.71e-22	2.129e-19	1.8133	1.8132	0.7708	-0.3755	yes	down	HMDB0040551	Organic acids and derivatives	Carboxylic acids and derivatives	Amino acids, peptides, and analogues	229.155	2.44645	M+CH3OH+H	C10H16N2O2	metab_7365	pos_7911	pos
PS(20:4(7E,9E,11Z,13E)-3OH(5S,6R,15S)/15:0)	0.0004904	0.0007487	1.8126	1.8129	0.6429	-0.6373	yes	down	HMDB0281047	Not Available	Not Available	Not Available	431.729	4.2226	M+2Na	C41H72NO13P	metab_3075	pos_3873	pos
Lauroyl peroxide	2.505e-18	1.379e-16	1.812	1.8119	1.4439	0.5299	yes	up	HMDB0253994	Organic acids and derivatives	Carboxylic acids and derivatives	Dicarboxylic acids and derivatives	443.338	6.00002	M+FA-H	C24H46O4	metab_16800	neg_6689	neg
Diethylcarbamazine	2.594e-20	3.771e-18	1.8119	1.8118	1.4008	0.4862	yes	up	HMDB0014849;MJDBOTE0000224	Organoheterocyclic compounds	Diazinanes	Piperazines	457.354	6.0159	2M+Hac-H	C10H21N3O	metab_16787	neg_6677	neg
N-Acetyllactosamine	4.567e-18	2.12e-16	1.8118	1.8117	0.6844	-0.5472	yes	down	HMDB0001542	Organic oxygen compounds	Organooxygen compounds	Carbohydrates and carbohydrate conjugates	382.137	1.08815	M-H	C14H25NO11	metab_10207	neg_10810	neg
Isovalerylcarnitine	4.173e-18	2.002e-16	1.8102	1.8101	0.7417	-0.4311	yes	down	HMDB0000688;LMFA07070076	Lipids and lipid-like molecules	Fatty Acyls	Fatty acid esters	246.17	2.60155	M+H	C12H23NO4	metab_7177	pos_7735	pos
Mycarose	5.09e-21	1.045e-18	1.7986	1.7985	0.7004	-0.5138	yes	down	HMDB0254966	Organic oxygen compounds	Organooxygen compounds	Carbonyl compounds	383.192	3.649	2M+Hac-H	C7H14O4	metab_18949	neg_8678	neg
CPA(18:0/0:0)	0.001267	0.001833	1.7961	1.7983	1.6104	0.6874	yes	up	HMDB0007004	Lipids and lipid-like molecules	Glycerophospholipids	Glycerophosphates	419.257	6.56518	M-H	C21H41O6P	metab_15643	neg_5584	neg
Heneicosanoic acid	7.886e-19	5.558e-17	1.7955	1.7954	0.7148	-0.4844	yes	down	LMFA01010021;HMDB0002345	Lipids and lipid-like molecules	Fatty Acyls	Fatty acids and conjugates	344.352	5.86848	M+NH4	C21H42O2	metab_3659	pos_4419	pos
DG(2:0/0:0/18:1(12Z)-O(9S,10R))	2.201e-12	1.462e-11	1.7955	1.7954	1.4175	0.5034	yes	up	HMDB0296969	Not Available	Not Available	Not Available	449.231	6.00795	M+K-2H	C23H40O6	metab_16793	neg_6682	neg
Cis-3-Hexenyl lactate	2.747e-10	1.135e-09	1.7949	1.795	1.5364	0.6196	yes	up	HMDB0036213	Organic acids and derivatives	Carboxylic acids and derivatives	Carboxylic acid derivatives	190.144	3.30188	M+NH4	C9H16O3	metab_2733	pos_3559	pos
Glutaminylproline	1.123e-08	3.397e-08	1.7924	1.7923	0.6658	-0.5868	yes	down	HMDB0028805	Organic acids and derivatives	Carboxylic acids and derivatives	Amino acids, peptides, and analogues	307.14	2.21407	M+ACN+Na, 2M+Na	C10H17N3O4	metab_5617	pos_628	pos
Xylobiose	2.957e-08	8.328e-08	1.7923	1.7921	0.6908	-0.5337	yes	down	HMDB0029894	Organic oxygen compounds	Organooxygen compounds	Carbohydrates and carbohydrate conjugates	327.094	2.48793	M+FA-H	C10H18O9	metab_12515	neg_2645	neg
Acetosyringone	1.827e-07	4.474e-07	1.7919	1.7919	0.6676	-0.5829	yes	down	;MJDBOTE0001712	-	-	-	195.066	5.24152	M-H	C10H12O4	metab_17806	neg_7634	neg
2-Amino-3-(2-fluoro-3,4-dihydroxyphenyl)propanoic acid	3.353e-05	5.977e-05	1.7911	1.7914	3.2951	1.7203	yes	up	HMDB0247060	Organic acids and derivatives	Carboxylic acids and derivatives	Amino acids, peptides, and analogues	233.092	4.02107	M+NH4	C9H10FNO4	metab_3012	pos_3815	pos
Taurocholic acid	3.324e-06	6.812e-06	1.7843	1.7849	1.4678	0.5536	yes	up	HMDB0000036;PW_C000025;LMST05040001	Lipids and lipid-like molecules	Steroids and steroid derivatives	Bile acids, alcohols and derivatives	516.296	5.74507	M+H-H2O, M+H, M+H-2H2O	C26H45NO7S	metab_1652	pos_253	pos
Diosgenin	1.304e-10	5.799e-10	1.7837	1.7834	1.3465	0.4292	yes	up	LMST01080037;HMDB0242671	Lipids and lipid-like molecules	Prenol lipids	Triterpenoids	459.311	6.07965	M+FA-H	C27H42O3	metab_16701	neg_6598	neg
Hydroxyvalerylglycine	1.768e-18	1.06e-16	1.7836	1.7834	0.7526	-0.41	yes	down	HMDB0094717	Organic acids and derivatives	Carboxylic acids and derivatives	Amino acids, peptides, and analogues	217.118	1.31572	M+ACN+H	C7H13NO4	metab_1538	pos_2414	pos
N-Oleoyl Leucine	7.203e-12	4.222e-11	1.7823	1.7822	0.6843	-0.5474	yes	down	HMDB0241962;LMFA08020116	Organic acids and derivatives	Carboxylic acids and derivatives	Amino acids, peptides, and analogues	396.347	6.30293	M+H, M+Na	C24H45NO3	metab_204	pos_1183	pos
Ethyl L-tryptophanate	1.118e-16	2.799e-15	1.7747	1.7746	0.7257	-0.4626	yes	down	HMDB0252047	Organic acids and derivatives	Carboxylic acids and derivatives	Amino acids, peptides, and analogues	277.119	2.86315	M+FA-H	C13H16N2O2	metab_12911	neg_3029	neg
LysoPA(18:0/0:0)	1.142e-11	6.432e-11	1.7735	1.7733	1.3453	0.4279	yes	up	HMDB0007854	Lipids and lipid-like molecules	Glycerophospholipids	Glycerophosphates	421.271	6.61965	M+H-H2O	C21H43O7P	metab_4011	pos_4753	pos
12S-HHT	2.695e-14	2.956e-13	1.7728	1.7727	1.5611	0.6426	yes	up	HMDB0012535	Lipids and lipid-like molecules	Fatty Acyls	Fatty acids and conjugates	303.191	2.13707	M+Na	C17H28O3	metab_7772	pos_8295	pos
Riesling acetal	0.004481	0.006049	1.7721	1.7715	11.9246	3.5759	yes	up	HMDB0037562	Organoheterocyclic compounds	Tetrahydrofurans	Not Available	271.156	4.65782	M+FA-H	C13H22O3	metab_18168	neg_7963	neg
CDP-DG(i-14:0/PGF1alpha)	2.23e-14	2.505e-13	1.771	1.7709	0.7122	-0.4896	yes	down	HMDB0293562	Not Available	Not Available	Not Available	524.746	3.76532	M+H+Na	C46H81N3O18P2	metab_2926	pos_3738	pos
Quinol glucuronide	3.427e-18	1.738e-16	1.7702	1.7702	0.6804	-0.5556	yes	down	HMDB0259508	Organic oxygen compounds	Organooxygen compounds	Carbohydrates and carbohydrate conjugates	571.131	2.47193	2M-H	C12H14O8	metab_12511	neg_2641	neg
[truncated: 926 more rows]
